# Supplementary material for: CRISPR typing and phage content of colonizing Group B Streptococci from healthy Egyptian women
Source: Front Cell Infect Microbiol. 2025 Aug 28;15:1636071. doi: 10.3389/fcimb.2025.1636071 (PMC12423071; doi:10.3389/fcimb.2025.1636071)
Supplement: Supplementary file 1 [file Table1.xlsx]

## Sheet: Supplementary_Table_S1_juno_egy
Table S1. Accession numbers of our GBS samples used in the study.
Sample accession
ERS5134528
ERS5134529
ERS5134530
ERS5134531
ERS5134532
ERS5134533
ERS5134534
ERS5134535
ERS5134536
ERS5134537
ERS5134538
ERS5134539
ERS5134540
ERS5134541
ERS5134542
ERS5134543
ERS5134544
ERS5134545
ERS5134546
ERS5134547
ERS5134548
ERS5134549
ERS5134550
ERS5134551
ERS5134552
ERS5134553
ERS5134554
ERS5134559
ERS5134555
ERS5134556
ERS5134557
ERS5134558
ERS5134560
ERS5134561
ERS5134563
ERS5134562
ERS5134564
ERS5134565
ERS5134566
ERS5134567
ERS5134568
ERS5134569
ERS5134570
ERS5134571
ERS5134572
ERS5134573
ERS5134574
ERS5134575
ERS5134577
ERS5134576
ERS5134578
ERS5134579
ERS5134580
ERS5134581
ERS5134583
ERS5134584
ERS5134586
ERS5134587
ERS5134588
ERS5134589
ERS5134590
ERS5134592
ERS5134593
ERS5134591
ERS5134582
ERS5134585
ERS5134506
ERS5134504
ERS5134505
ERS5134507
ERS5134508
ERS5134509
ERS5134510
ERS5134511
ERS5134512
ERS5134513
ERS5134514
ERS5134515
ERS5134516
ERS5134518
ERS5134517
ERS5134519
ERS5134520
ERS5134521
ERS5134522
ERS5134523
ERS5134524
ERS5134525
ERS5134526
ERS5134527

## Sheet: S2_African_Genomes
Table S2. ENA accession numbers of Acrican genomes
Public_Name,Study_Reference
ERR3467714,PRJEB11000
ERR3467715,PRJEB11000
ERR3467716,PRJEB11000
ERR3467717,PRJEB11000
ERR3467718,PRJEB11000
ERR3467719,PRJEB11000
ERR3467720,PRJEB11000
ERR3467721,PRJEB11000
ERR3467722,PRJEB11000
ERR3467723,PRJEB11000
ERR3467724,PRJEB11000
ERR3467725,PRJEB11000
ERR3467726,PRJEB11000
ERR3467727,PRJEB11000
ERR3467728,PRJEB11000
ERR3467729,PRJEB11000
ERR3467730,PRJEB11000
ERR3467731,PRJEB11000
ERR3467732,PRJEB11000
ERR3467733,PRJEB11000
ERR3467734,PRJEB11000
ERR3467735,PRJEB11000
ERR3467736,PRJEB11000
ERR3467737,PRJEB11000
ERR3467738,PRJEB11000
ERR3467739,PRJEB11000
ERR3467740,PRJEB11000
ERR3467741,PRJEB11000
ERR3467742,PRJEB11000
ERR3467743,PRJEB11000
ERR3467744,PRJEB11000
ERR3467745,PRJEB11000
ERR3467746,PRJEB11000
ERR3467747,PRJEB11000
ERR3467748,PRJEB11000
ERR3467749,PRJEB11000
ERR3467750,PRJEB11000
ERR3467751,PRJEB11000
ERR3467752,PRJEB11000
ERR3467753,PRJEB11000
ERR3467754,PRJEB11000
ERR3467755,PRJEB11000
ERR3467756,PRJEB11000
ERR3467757,PRJEB11000
ERR3467758,PRJEB11000
ERR3467759,PRJEB11000
ERR3467760,PRJEB11000
ERR3467761,PRJEB11000
ERR3467762,PRJEB11000
ERR3467763,PRJEB11000
ERR3467764,PRJEB11000
ERR3467765,PRJEB11000
ERR3467766,PRJEB11000
ERR3467768,PRJEB11000
ERR3467769,PRJEB11000
ERR3467770,PRJEB11000
ERR3467771,PRJEB11000
ERR3467772,PRJEB11000
ERR3467774,PRJEB11000
ERR3467775,PRJEB11000
ERR3467776,PRJEB11000
ERR3467777,PRJEB11000
ERR3467778,PRJEB11000
ERR3467779,PRJEB11000
ERR3467780,PRJEB11000
ERR3467781,PRJEB11000
ERR3467782,PRJEB11000
ERR3467783,PRJEB11000
ERR3467784,PRJEB11000
ERR3467785,PRJEB11000
ERR3467787,PRJEB11000
ERR3467788,PRJEB11000
ERR3467789,PRJEB11000
ERR3467790,PRJEB11000
ERR3467791,PRJEB11000
ERR3467792,PRJEB11000
ERR3467793,PRJEB11000
ERR3467794,PRJEB11000
ERR3467796,PRJEB11000
ERR3467797,PRJEB11000
ERR3467798,PRJEB11000
ERR3467799,PRJEB11000
ERR3467800,PRJEB11000
ERR3467801,PRJEB11000
ERR3467802,PRJEB11000
ERR3467803,PRJEB11000
ERR3467804,PRJEB11000
ERR3467805,PRJEB11000
ERR3467806,PRJEB11000
ERR3467807,PRJEB11000
ERR3467808,PRJEB11000
ERR3467809,PRJEB11000
ERR3467810,PRJEB11000
ERR3467811,PRJEB11000
ERR3467812,PRJEB11000
ERR3467813,PRJEB11000
ERR3467814,PRJEB11000
ERR3467815,PRJEB11000
ERR3467816,PRJEB11000
ERR3467817,PRJEB11000
ERR3467818,PRJEB11000
ERR3467819,PRJEB11000
ERR3467820,PRJEB11000
ERR3467821,PRJEB11000
ERR3467822,PRJEB11000
ERR3467823,PRJEB11000
ERR3467824,PRJEB11000
ERR3467825,PRJEB11000
ERR3467826,PRJEB11000
ERR3467827,PRJEB11000
ERR3467828,PRJEB11000
ERR3467829,PRJEB11000
ERR3467830,PRJEB11000
ERR3467831,PRJEB11000
ERR3467832,PRJEB11000
ERR3467833,PRJEB11000
ERR3467834,PRJEB11000
ERR3467835,PRJEB11000
ERR3467836,PRJEB11000
ERR3467837,PRJEB11000
ERR3467838,PRJEB11000
ERR3467839,PRJEB11000
ERR3467840,PRJEB11000
ERR3467841,PRJEB11000
ERR3467842,PRJEB11000
ERR3467843,PRJEB11000
ERR3467844,PRJEB11000
ERR3467845,PRJEB11000
ERR3467846,PRJEB11000
ERR3467847,PRJEB11000
ERR3467848,PRJEB11000
ERR3467849,PRJEB11000
ERR3467850,PRJEB11000
ERR3467851,PRJEB11000
ERR3467852,PRJEB11000
ERR3467853,PRJEB11000
ERR3467854,PRJEB11000
ERR3467855,PRJEB11000
ERR3467856,PRJEB11000
ERR3467858,PRJEB11000
ERR3467859,PRJEB11000
ERR3467860,PRJEB11000
ERR3467861,PRJEB11000
ERR3467862,PRJEB11000
ERR3467863,PRJEB11000
ERR3467864,PRJEB11000
ERR3467865,PRJEB11000
ERR3467866,PRJEB11000
ERR3467867,PRJEB11000
ERR3467868,PRJEB11000
ERR3467869,PRJEB11000
ERR3467870,PRJEB11000
ERR3467871,PRJEB11000
ERR3467872,PRJEB11000
ERR3467873,PRJEB11000
ERR3467874,PRJEB11000
ERR3467875,PRJEB11000
ERR3467876,PRJEB11000
ERR3467877,PRJEB11000
ERR3467878,PRJEB11000
ERR3467879,PRJEB11000
ERR3467880,PRJEB11000
ERR3467881,PRJEB11000
ERR3467882,PRJEB11000
ERR3467883,PRJEB11000
ERR3467884,PRJEB11000
ERR3467885,PRJEB11000
ERR3467886,PRJEB11000
ERR3467887,PRJEB11000
ERR3467889,PRJEB11000
ERR3467890,PRJEB11000
ERR3467891,PRJEB11000
ERR3467892,PRJEB11000
ERR3467893,PRJEB11000
ERR3467894,PRJEB11000
ERR3467895,PRJEB11000
ERR3467896,PRJEB11000
ERR3467897,PRJEB11000
ERR3467898,PRJEB11000
ERR3467899,PRJEB11000
ERR3467900,PRJEB11000
ERR3467901,PRJEB11000
ERR3467902,PRJEB11000
ERR3467903,PRJEB11000
ERR3467905,PRJEB11000
ERR3467915,PRJEB11000
ERR3468005,PRJEB11000
ERR3468006,PRJEB11000
ERR3468007,PRJEB11000
ERR3468008,PRJEB11000
ERR3468009,PRJEB11000
ERR3468010,PRJEB11000
ERR3468011,PRJEB11000
ERR3468012,PRJEB11000
ERR3468013,PRJEB11000
ERR3468014,PRJEB11000
ERR3467916,PRJEB11000
ERR3468015,PRJEB11000
ERR3468016,PRJEB11000
ERR3468017,PRJEB11000
ERR3468018,PRJEB11000
ERR3468019,PRJEB11000
ERR3468020,PRJEB11000
ERR3468021,PRJEB11000
ERR3468022,PRJEB11000
ERR3468023,PRJEB11000
ERR3468025,PRJEB11000
ERR3468027,PRJEB11000
ERR3468028,PRJEB11000
ERR3468029,PRJEB11000
ERR3468030,PRJEB11000
ERR3468031,PRJEB11000
ERR3468032,PRJEB11000
ERR3468033,PRJEB11000
ERR3468034,PRJEB11000
ERR3468035,PRJEB11000
ERR3468036,PRJEB11000
ERR3468037,PRJEB11000
ERR3468038,PRJEB11000
ERR3468039,PRJEB11000
ERR3468040,PRJEB11000
ERR3468041,PRJEB11000
ERR3468043,PRJEB11000
ERR3468044,PRJEB11000
ERR3468045,PRJEB11000
ERR3468046,PRJEB11000
ERR3468047,PRJEB11000
ERR3468048,PRJEB11000
ERR3468049,PRJEB11000
ERR3468050,PRJEB11000
ERR3468051,PRJEB11000
ERR3468052,PRJEB11000
ERR3468053,PRJEB11000
ERR3468054,PRJEB11000
ERR3468055,PRJEB11000
ERR3468056,PRJEB11000
ERR3468057,PRJEB11000
ERR3468058,PRJEB11000
ERR3468059,PRJEB11000
ERR3468060,PRJEB11000
ERR3468061,PRJEB11000
ERR3468062,PRJEB11000
ERR3468063,PRJEB11000
ERR3468064,PRJEB11000
ERR3467921,PRJEB11000
ERR3468066,PRJEB11000
ERR3468069,PRJEB11000
ERR3468070,PRJEB11000
ERR3468072,PRJEB11000
ERR3468073,PRJEB11000
ERR3468074,PRJEB11000
ERR3467922,PRJEB11000
ERR3468077,PRJEB11000
ERR3468078,PRJEB11000
ERR3468080,PRJEB11000
ERR3468081,PRJEB11000
ERR3468082,PRJEB11000
ERR3468083,PRJEB11000
ERR3467923,PRJEB11000
ERR3468085,PRJEB11000
ERR3468087,PRJEB11000
ERR3468089,PRJEB11000
ERR3468090,PRJEB11000
ERR3468091,PRJEB11000
ERR3468092,PRJEB11000
ERR3468093,PRJEB11000
ERR3468094,PRJEB11000
ERR3467924,PRJEB11000
ERR3468095,PRJEB11000
ERR3468096,PRJEB11000
ERR3468097,PRJEB11000
ERR3468099,PRJEB11000
ERR3468101,PRJEB11000
ERR3468102,PRJEB11000
ERR3468103,PRJEB11000
ERR3467925,PRJEB11000
ERR3467926,PRJEB11000
ERR3467927,PRJEB11000
ERR3467928,PRJEB11000
ERR3467929,PRJEB11000
ERR3467930,PRJEB11000
ERR3467932,PRJEB11000
ERR3467933,PRJEB11000
ERR3467908,PRJEB11000
ERR3467936,PRJEB11000
ERR3467937,PRJEB11000
ERR3467939,PRJEB11000
ERR3467940,PRJEB11000
ERR3467941,PRJEB11000
ERR3467942,PRJEB11000
ERR3467943,PRJEB11000
ERR3467944,PRJEB11000
ERR3467909,PRJEB11000
ERR3467945,PRJEB11000
ERR3467946,PRJEB11000
ERR3467947,PRJEB11000
ERR3467948,PRJEB11000
ERR3467949,PRJEB11000
ERR3467950,PRJEB11000
ERR3467951,PRJEB11000
ERR3467952,PRJEB11000
ERR3467954,PRJEB11000
ERR3467956,PRJEB11000
ERR3467957,PRJEB11000
ERR3467958,PRJEB11000
ERR3467959,PRJEB11000
ERR3467960,PRJEB11000
ERR3467961,PRJEB11000
ERR3467962,PRJEB11000
ERR3467963,PRJEB11000
ERR3467964,PRJEB11000
ERR3467911,PRJEB11000
ERR3467965,PRJEB11000
ERR3467966,PRJEB11000
ERR3467967,PRJEB11000
ERR3467968,PRJEB11000
ERR3467969,PRJEB11000
ERR3467970,PRJEB11000
ERR3467971,PRJEB11000
ERR3467972,PRJEB11000
ERR3467973,PRJEB11000
ERR3467974,PRJEB11000
ERR3467912,PRJEB11000
ERR3467975,PRJEB11000
ERR3467976,PRJEB11000
ERR3467977,PRJEB11000
ERR3467978,PRJEB11000
ERR3467979,PRJEB11000
ERR3467980,PRJEB11000
ERR3467981,PRJEB11000
ERR3467982,PRJEB11000
ERR3467983,PRJEB11000
ERR3467984,PRJEB11000
ERR3467913,PRJEB11000
ERR3467985,PRJEB11000
ERR3467986,PRJEB11000
ERR3467987,PRJEB11000
ERR3467988,PRJEB11000
ERR3467989,PRJEB11000
ERR3467991,PRJEB11000
ERR3467992,PRJEB11000
ERR3467993,PRJEB11000
ERR3467994,PRJEB11000
ERR3467914,PRJEB11000
ERR3467995,PRJEB11000
ERR3467996,PRJEB11000
ERR3467997,PRJEB11000
ERR3467998,PRJEB11000
ERR3467999,PRJEB11000
ERR3468000,PRJEB11000
ERR3468001,PRJEB11000
ERR3468002,PRJEB11000
ERR3468003,PRJEB11000
ERR3468004,PRJEB11000
ERR3468105,PRJEB11000
ERR3468114,PRJEB11000
ERR3468115,PRJEB11000
ERR3468116,PRJEB11000
ERR3468117,PRJEB11000
ERR3468118,PRJEB11000
ERR3468119,PRJEB11000
ERR3468120,PRJEB11000
ERR3468121,PRJEB11000
ERR3468122,PRJEB11000
ERR3468123,PRJEB11000
ERR3468106,PRJEB11000
ERR3468124,PRJEB11000
ERR3468125,PRJEB11000
ERR3468126,PRJEB11000
ERR3468128,PRJEB11000
ERR3468129,PRJEB11000
ERR3468130,PRJEB11000
ERR3468132,PRJEB11000
ERR3468107,PRJEB11000
ERR3468134,PRJEB11000
ERR3468135,PRJEB11000
ERR3468136,PRJEB11000
ERR3468137,PRJEB11000
ERR3468138,PRJEB11000
ERR3468139,PRJEB11000
ERR3468140,PRJEB11000
ERR3468141,PRJEB11000
ERR3468142,PRJEB11000
ERR3468143,PRJEB11000
ERR3468108,PRJEB11000
ERR3468146,PRJEB11000
ERR3468147,PRJEB11000
ERR3468149,PRJEB11000
ERR3468150,PRJEB11000
ERR3468151,PRJEB11000
ERR3468152,PRJEB11000
ERR3468109,PRJEB11000
ERR3468154,PRJEB11000
ERR3468155,PRJEB11000
ERR3468156,PRJEB11000
ERR3468158,PRJEB11000
ERR3468159,PRJEB11000
ERR3468160,PRJEB11000
ERR3468161,PRJEB11000
ERR3468162,PRJEB11000
ERR3468163,PRJEB11000
ERR3468110,PRJEB11000
ERR3468164,PRJEB11000
ERR3468165,PRJEB11000
ERR3468166,PRJEB11000
ERR3468167,PRJEB11000
ERR3468168,PRJEB11000
ERR3468170,PRJEB11000
ERR3468171,PRJEB11000
ERR3468172,PRJEB11000
ERR3468111,PRJEB11000
ERR3468174,PRJEB11000
ERR3468176,PRJEB11000
ERR3468177,PRJEB11000
ERR3468178,PRJEB11000
ERR3468179,PRJEB11000
ERR3468180,PRJEB11000
ERR3468181,PRJEB11000
ERR3468182,PRJEB11000
ERR3468183,PRJEB11000
ERR3468112,PRJEB11000
ERR3468184,PRJEB11000
ERR3468185,PRJEB11000
ERR3468186,PRJEB11000
ERR3468187,PRJEB11000
ERR3468188,PRJEB11000
ERR3468189,PRJEB11000
ERR3468190,PRJEB11000
ERR3468191,PRJEB11000
ERR3468193,PRJEB11000
ERR3468113,PRJEB11000
ERR3468194,PRJEB11000
ERR3468195,PRJEB11000
ERR3468196,PRJEB11000
ERR3468198,PRJEB11000
ERR3479243,PRJEB11000
ERR3479244,PRJEB11000
ERR3479245,PRJEB11000
ERR3479246,PRJEB11000
ERR3479247,PRJEB11000
ERR3479248,PRJEB11000
ERR3479249,PRJEB11000
ERR3479251,PRJEB11000
ERR3479252,PRJEB11000
ERR3479235,PRJEB11000
ERR3479254,PRJEB11000
ERR3479255,PRJEB11000
ERR3479256,PRJEB11000
ERR3479257,PRJEB11000
ERR3479258,PRJEB11000
ERR3479259,PRJEB11000
ERR3479260,PRJEB11000
ERR3479262,PRJEB11000
ERR3479236,PRJEB11000
ERR3479263,PRJEB11000
ERR3479264,PRJEB11000
ERR3479266,PRJEB11000
ERR3479267,PRJEB11000
ERR3479268,PRJEB11000
ERR3479269,PRJEB11000
ERR3479270,PRJEB11000
ERR3479271,PRJEB11000
ERR3479237,PRJEB11000
ERR3479273,PRJEB11000
ERR3479274,PRJEB11000
ERR3479275,PRJEB11000
ERR3479276,PRJEB11000
ERR3479277,PRJEB11000
ERR3479278,PRJEB11000
ERR3479279,PRJEB11000
ERR3479280,PRJEB11000
ERR3479281,PRJEB11000
ERR3479282,PRJEB11000
ERR3479238,PRJEB11000
ERR3479283,PRJEB11000
ERR3479284,PRJEB11000
ERR3479285,PRJEB11000
ERR3479286,PRJEB11000
ERR3479287,PRJEB11000
ERR3479288,PRJEB11000
ERR3479289,PRJEB11000
ERR3479290,PRJEB11000
ERR3479292,PRJEB11000
ERR3479239,PRJEB11000
ERR3479293,PRJEB11000
ERR3479294,PRJEB11000
ERR3479295,PRJEB11000
ERR3479296,PRJEB11000
ERR3479297,PRJEB11000
ERR3479298,PRJEB11000
ERR3479299,PRJEB11000
ERR3479300,PRJEB11000
ERR3479301,PRJEB11000
ERR3479240,PRJEB11000
ERR3479303,PRJEB11000
ERR3479305,PRJEB11000
ERR3479306,PRJEB11000
ERR3479307,PRJEB11000
ERR3479308,PRJEB11000
ERR3479309,PRJEB11000
ERR3479310,PRJEB11000
ERR3479311,PRJEB11000
ERR3479312,PRJEB11000
ERR3479241,PRJEB11000
ERR3479313,PRJEB11000
ERR3479315,PRJEB11000
ERR3479316,PRJEB11000
ERR3479317,PRJEB11000
ERR3479318,PRJEB11000
ERR3479319,PRJEB11000
ERR3479320,PRJEB11000
ERR3479321,PRJEB11000
ERR3479322,PRJEB11000
ERR3479242,PRJEB11000
ERR3479323,PRJEB11000
ERR3479324,PRJEB11000
ERR3479325,PRJEB11000
ERR3479326,PRJEB11000
ERR3479327,PRJEB11000
ERR3479328,PRJEB11000
ERR3479329,PRJEB11000
ERR3468201,PRJEB11000
ERR3468210,PRJEB11000
ERR3468300,PRJEB11000
ERR3468301,PRJEB11000
ERR3468302,PRJEB11000
ERR3468303,PRJEB11000
ERR3468304,PRJEB11000
ERR3468305,PRJEB11000
ERR3468306,PRJEB11000
ERR3468307,PRJEB11000
ERR3468309,PRJEB11000
ERR3468211,PRJEB11000
ERR3468310,PRJEB11000
ERR3468311,PRJEB11000
ERR3468312,PRJEB11000
ERR3468313,PRJEB11000
ERR3468314,PRJEB11000
ERR3468315,PRJEB11000
ERR3468316,PRJEB11000
ERR3468317,PRJEB11000
ERR3468318,PRJEB11000
ERR3468319,PRJEB11000
ERR3468320,PRJEB11000
ERR3468321,PRJEB11000
ERR3468322,PRJEB11000
ERR3468323,PRJEB11000
ERR3468324,PRJEB11000
ERR3468326,PRJEB11000
ERR3468327,PRJEB11000
ERR3468328,PRJEB11000
ERR3468329,PRJEB11000
ERR3468330,PRJEB11000
ERR3468331,PRJEB11000
ERR3468332,PRJEB11000
ERR3468333,PRJEB11000
ERR3468334,PRJEB11000
ERR3468335,PRJEB11000
ERR3468336,PRJEB11000
ERR3468339,PRJEB11000
ERR3468340,PRJEB11000
ERR3468342,PRJEB11000
ERR3468343,PRJEB11000
ERR3468346,PRJEB11000
ERR3468347,PRJEB11000
ERR3468349,PRJEB11000
ERR3468215,PRJEB11000
ERR3468350,PRJEB11000
ERR3468351,PRJEB11000
ERR3468352,PRJEB11000
ERR3468353,PRJEB11000
ERR3468355,PRJEB11000
ERR3468356,PRJEB11000
ERR3468357,PRJEB11000
ERR3468358,PRJEB11000
ERR3468359,PRJEB11000
ERR3468216,PRJEB11000
ERR3468360,PRJEB11000
ERR3468361,PRJEB11000
ERR3468363,PRJEB11000
ERR3468364,PRJEB11000
ERR3468366,PRJEB11000
ERR3468367,PRJEB11000
ERR3468217,PRJEB11000
ERR3468373,PRJEB11000
ERR3468374,PRJEB11000
ERR3468375,PRJEB11000
ERR3468377,PRJEB11000
ERR3468378,PRJEB11000
ERR3468379,PRJEB11000
ERR3468218,PRJEB11000
ERR3468380,PRJEB11000
ERR3468382,PRJEB11000
ERR3468383,PRJEB11000
ERR3468384,PRJEB11000
ERR3468385,PRJEB11000
ERR3468386,PRJEB11000
ERR3468387,PRJEB11000
ERR3468219,PRJEB11000
ERR3468390,PRJEB11000
ERR3468391,PRJEB11000
ERR3468392,PRJEB11000
ERR3468393,PRJEB11000
ERR3468396,PRJEB11000
ERR3468397,PRJEB11000
ERR3468398,PRJEB11000
ERR3468399,PRJEB11000
ERR3468202,PRJEB11000
ERR3468400,PRJEB11000
ERR3468401,PRJEB11000
ERR3468402,PRJEB11000
ERR3468222,PRJEB11000
ERR3468223,PRJEB11000
ERR3468224,PRJEB11000
ERR3468225,PRJEB11000
ERR3468226,PRJEB11000
ERR3468227,PRJEB11000
ERR3468229,PRJEB11000
ERR3468203,PRJEB11000
ERR3468230,PRJEB11000
ERR3468232,PRJEB11000
ERR3468233,PRJEB11000
ERR3468234,PRJEB11000
ERR3468235,PRJEB11000
ERR3468236,PRJEB11000
ERR3468237,PRJEB11000
ERR3468238,PRJEB11000
ERR3468239,PRJEB11000
ERR3468204,PRJEB11000
ERR3468240,PRJEB11000
ERR3468241,PRJEB11000
ERR3468242,PRJEB11000
ERR3468243,PRJEB11000
ERR3468244,PRJEB11000
ERR3468245,PRJEB11000
ERR3468246,PRJEB11000
ERR3468247,PRJEB11000
ERR3468248,PRJEB11000
ERR3468249,PRJEB11000
ERR3468205,PRJEB11000
ERR3468250,PRJEB11000
ERR3468252,PRJEB11000
ERR3468253,PRJEB11000
ERR3468254,PRJEB11000
ERR3468255,PRJEB11000
ERR3468256,PRJEB11000
ERR3468258,PRJEB11000
ERR3468206,PRJEB11000
ERR3468261,PRJEB11000
ERR3468266,PRJEB11000
ERR3468267,PRJEB11000
ERR3468268,PRJEB11000
ERR3468269,PRJEB11000
ERR3468270,PRJEB11000
ERR3468271,PRJEB11000
ERR3468272,PRJEB11000
ERR3468273,PRJEB11000
ERR3468274,PRJEB11000
ERR3468275,PRJEB11000
ERR3468276,PRJEB11000
ERR3468277,PRJEB11000
ERR3468278,PRJEB11000
ERR3468279,PRJEB11000
ERR3468208,PRJEB11000
ERR3468280,PRJEB11000
ERR3468281,PRJEB11000
ERR3468282,PRJEB11000
ERR3468283,PRJEB11000
ERR3468286,PRJEB11000
ERR3468287,PRJEB11000
ERR3468288,PRJEB11000
ERR3468289,PRJEB11000
ERR3468209,PRJEB11000
ERR3468290,PRJEB11000
ERR3468291,PRJEB11000
ERR3468292,PRJEB11000
ERR3468293,PRJEB11000
ERR3468294,PRJEB11000
ERR3468295,PRJEB11000
ERR3468296,PRJEB11000
ERR3468297,PRJEB11000
ERR3468298,PRJEB11000
ERR3468299,PRJEB11000
ERR1758514,PRJEB18603
ERR1758515,PRJEB18603
ERR1758516,PRJEB18603
ERR1758517,PRJEB18603
ERR1758519,PRJEB18603
ERR1758520,PRJEB18603
ERR1758521,PRJEB18603
ERR1758522,PRJEB18603
ERR1758523,PRJEB18603
ERR1758524,PRJEB18603
ERR1758525,PRJEB18603
ERR1758526,PRJEB18603
ERR1758527,PRJEB18603
ERR1758528,PRJEB18603
ERR1758529,PRJEB18603
ERR1910505,PRJEB8986
ERR1910506,PRJEB8986
ERR1910508,PRJEB8986
ERR1910509,PRJEB8986
ERR1910512,PRJEB8986
ERR1910514,PRJEB8986
ERR1910515,PRJEB8986
ERR1910516,PRJEB8986
ERR1910517,PRJEB8986
ERR1910519,PRJEB8986
ERR1910520,PRJEB8986
ERR1910521,PRJEB8986
ERR1910522,PRJEB8986
ERR1910524,PRJEB8986
ERR1910525,PRJEB8986
ERR1910527,PRJEB8986
ERR1910530,PRJEB8986
ERR1910531,PRJEB8986
ERR1910533,PRJEB8986
ERR1910534,PRJEB8986
ERR1910535,PRJEB8986
ERR1910537,PRJEB8986
ERR1910538,PRJEB8986
ERR1910539,PRJEB8986
ERR1910540,PRJEB8986
ERR1910541,PRJEB8986
ERR1910543,PRJEB8986
ERR1910545,PRJEB8986
ERR1910546,PRJEB8986
ERR1910547,PRJEB8986
ERR1910549,PRJEB8986
ERR1910550,PRJEB8986
ERR1910551,PRJEB8986
ERR1910552,PRJEB8986
ERR1910555,PRJEB8986
ERR1910556,PRJEB8986
ERR1910557,PRJEB8986
ERR1910558,PRJEB8986
ERR1910559,PRJEB8986
ERR1910560,PRJEB8986
ERR1910561,PRJEB8986
ERR1910563,PRJEB8986
ERR1910564,PRJEB8986
ERR1910565,PRJEB8986
ERR1910567,PRJEB8986
ERR1910568,PRJEB8986
ERR1910569,PRJEB8986
ERR1910570,PRJEB8986
ERR1910572,PRJEB8986
ERR1910574,PRJEB8986
ERR1910575,PRJEB8986
ERR1910576,PRJEB8986
ERR1910577,PRJEB8986
ERR1910580,PRJEB8986
ERR1910582,PRJEB8986
ERR1910583,PRJEB8986
ERR1910585,PRJEB8986
ERR1910587,PRJEB8986
ERR1910589,PRJEB8986
ERR1910590,PRJEB8986
ERR1910592,PRJEB8986
ERR1910594,PRJEB8986
ERR1910596,PRJEB8986
ERR1910597,PRJEB8986
ERR1910598,PRJEB8986
ERR1910599,PRJEB8986
ERR1910600,PRJEB8986
ERR1910601,PRJEB8986
ERR1910602,PRJEB8986
ERR1910603,PRJEB8986
ERR1910604,PRJEB8986
ERR1910605,PRJEB8986
ERR1910606,PRJEB8986
ERR1910609,PRJEB8986
ERR1910611,PRJEB8986
ERR1910612,PRJEB8986
ERR1910613,PRJEB8986
ERR1910614,PRJEB8986
ERR1910616,PRJEB8986
ERR1910618,PRJEB8986
ERR1910619,PRJEB8986
ERR1910620,PRJEB8986
ERR1910621,PRJEB8986
ERR1910622,PRJEB8986
ERR1910623,PRJEB8986
ERR1910625,PRJEB8986
ERR1910626,PRJEB8986
ERR1910627,PRJEB8986
ERR1910628,PRJEB8986
ERR1910629,PRJEB8986
ERR1910630,PRJEB8986
ERR1910631,PRJEB8986
ERR1910633,PRJEB8986
ERR1910634,PRJEB8986
ERR1910635,PRJEB8986
ERR1910636,PRJEB8986
ERR1910638,PRJEB8986
ERR1910640,PRJEB8986
ERR1910641,PRJEB8986
ERR1910642,PRJEB8986
ERR1910643,PRJEB8986
ERR1910644,PRJEB8986
ERR1910645,PRJEB8986
ERR1910646,PRJEB8986
ERR1910649,PRJEB8986
ERR1910650,PRJEB8986
ERR1910651,PRJEB8986
ERR1910652,PRJEB8986
ERR1910653,PRJEB8986
ERR1910654,PRJEB8986
ERR1910655,PRJEB8986
ERR1910657,PRJEB8986
ERR1910659,PRJEB8986
ERR1910660,PRJEB8986
ERR1910661,PRJEB8986
ERR1910663,PRJEB8986
ERR1910666,PRJEB8986
ERR1910668,PRJEB8986
ERR1910669,PRJEB8986
ERR1910671,PRJEB8986
ERR1910673,PRJEB8986
ERR1910674,PRJEB8986
ERR1910675,PRJEB8986
ERR1910677,PRJEB8986
ERR1910678,PRJEB8986
ERR1910679,PRJEB8986
ERR1910680,PRJEB8986
ERR1910681,PRJEB8986
ERR1910682,PRJEB8986
ERR1910684,PRJEB8986
ERR1910685,PRJEB8986
ERR1910686,PRJEB8986
ERR1910687,PRJEB8986
ERR1910688,PRJEB8986
ERR1910689,PRJEB8986
ERR1910690,PRJEB8986
ERR1910691,PRJEB8986
ERR1910692,PRJEB8986
ERR4832488,PRJEB41294
ERR4832498,PRJEB41294
ERR5349078,PRJEB43245
ERR5349079,PRJEB43245
ERR5349080,PRJEB43245
ERR5349081,PRJEB43245
ERR5349082,PRJEB43245
ERR5349083,PRJEB43245
ERR5349084,PRJEB43245
ERR5349085,PRJEB43245
ERR5349086,PRJEB43245
ERR5349087,PRJEB43245
ERR5349088,PRJEB43245
ERR5349089,PRJEB43245
ERR5349090,PRJEB43245
ERR5349091,PRJEB43245
ERR5349092,PRJEB43245
ERR5349093,PRJEB43245
ERR5349106,PRJEB43245
ERR5349107,PRJEB43245
ERR5350019,PRJEB43245
ERR5350020,PRJEB43245
ERR5350021,PRJEB43245
ERR5350022,PRJEB43245
ERR5350023,PRJEB43245
ERR5350024,PRJEB43245
ERR5350025,PRJEB43245
ERR5350027,PRJEB43245
ERR5350028,PRJEB43245
ERR5350029,PRJEB43245
ERR5350030,PRJEB43245
ERR5350031,PRJEB43245
ERR5350034,PRJEB43245
ERR5350035,PRJEB43245
ERR5350037,PRJEB43245
ERR5350179,PRJEB43245
ERR5350180,PRJEB43245
ERR5350181,PRJEB43245
ERR5350182,PRJEB43245
ERR5350183,PRJEB43245
ERR5350187,PRJEB43245
ERR5350188,PRJEB43245
ERR5350191,PRJEB43245
ERR5350193,PRJEB43245
ERR5350194,PRJEB43245
ERR5350195,PRJEB43245
ERR5350197,PRJEB43245
ERR5350198,PRJEB43245
ERR5350199,PRJEB43245
ERR5350200,PRJEB43245
ERR5350201,PRJEB43245
ERR5350202,PRJEB43245
ERR5350203,PRJEB43245
ERR5350204,PRJEB43245
ERR5350205,PRJEB43245
ERR5350206,PRJEB43245
ERR5350207,PRJEB43245
ERR5350208,PRJEB43245
ERR5350209,PRJEB43245
ERR5350210,PRJEB43245
ERR5350211,PRJEB43245
ERR5350212,PRJEB43245
ERR5350213,PRJEB43245
ERR5350214,PRJEB43245
ERR5350215,PRJEB43245
ERR5350216,PRJEB43245
ERR5350217,PRJEB43245
ERR5704760,PRJEB44246
ERR5704763,PRJEB44246
ERR5704765,PRJEB44246
ERR5704767,PRJEB44246
ERR5704769,PRJEB44246
ERR5704771,PRJEB44246
ERR5704775,PRJEB44246
ERR5704782,PRJEB44246
ERR5704784,PRJEB44246
ERR5704787,PRJEB44246
ERR5704789,PRJEB44246
ERR5704796,PRJEB44246
ERR5705406,PRJEB44246
ERR5706025,PRJEB44246
ERR5706604,PRJEB44246
ERR5707007,PRJEB44246
ERR5711753,PRJEB44246
ERR5711962,PRJEB44246
ERR5711963,PRJEB44246
ERR5711964,PRJEB44246
ERR5711965,PRJEB44246
ERR5711966,PRJEB44246
ERR5711983,PRJEB44246
ERR5711984,PRJEB44246
ERR5711985,PRJEB44246
ERR5711989,PRJEB44246
ERR5711990,PRJEB44246
ERR5711991,PRJEB44246
ERR5711992,PRJEB44246
ERR5711993,PRJEB44246
ERR5711994,PRJEB44246
ERR5711995,PRJEB44246
ERR5711996,PRJEB44246
ERR5711997,PRJEB44246
ERR5711998,PRJEB44246
ERR5711999,PRJEB44246
ERR5712000,PRJEB44246
ERR5712002,PRJEB44246
ERR5712008,PRJEB44246
ERR5712014,PRJEB44246
ERR5712018,PRJEB44246
ERR5712023,PRJEB44246
ERR5712035,PRJEB44246
ERR5712059,PRJEB44246
ERR5712432,PRJEB44246
ERR5713331,PRJEB44246
ERR5713355,PRJEB44246
ERR5713382,PRJEB44246
ERR5713408,PRJEB44246
ERR5713427,PRJEB44246
ERR5713448,PRJEB44246
ERR5713472,PRJEB44246
ERR5713487,PRJEB44246
ERR5713501,PRJEB44246
ERR5713517,PRJEB44246
ERR5713533,PRJEB44246
ERR5713548,PRJEB44246
ERR6383978,PRJEB46377
ERR6383979,PRJEB46377
ERR6383980,PRJEB46377
ERR6384090,PRJEB46377
ERR6384091,PRJEB46377
ERR6384092,PRJEB46377
ERR6384095,PRJEB46377
ERR6384096,PRJEB46377
ERR6384098,PRJEB46377
ERR6384099,PRJEB46377
ERR6384100,PRJEB46377
ERR6384101,PRJEB46377
ERR6384102,PRJEB46377
ERR6384103,PRJEB46377
ERR6384104,PRJEB46377
ERR6384105,PRJEB46377
ERR6384106,PRJEB46377
ERR6384108,PRJEB46377
ERR6384112,PRJEB46377
ERR6384113,PRJEB46377
ERR6384114,PRJEB46377
ERR6384115,PRJEB46377
ERR6384116,PRJEB46377
ERR6384117,PRJEB46377
ERR6384118,PRJEB46377
ERR6384120,PRJEB46377
ERR6384121,PRJEB46377
ERR6384122,PRJEB46377
ERR6384128,PRJEB46377
ERR6384129,PRJEB46377
ERR6384134,PRJEB46377
ERR6384136,PRJEB46377
ERR6384137,PRJEB46377
ERR6384138,PRJEB46377
ERR6384139,PRJEB46377
ERR6384141,PRJEB46377
ERR6384143,PRJEB46377
ERR6384144,PRJEB46377
ERR6384145,PRJEB46377
ERR6384147,PRJEB46377
ERR6384148,PRJEB46377
ERR6384149,PRJEB46377
ERR6384150,PRJEB46377
ERR6384151,PRJEB46377
ERR6384152,PRJEB46377
ERR6384153,PRJEB46377
ERR6384154,PRJEB46377
ERR6384155,PRJEB46377
ERR6384157,PRJEB46377
ERR6384158,PRJEB46377
ERR6384159,PRJEB46377
ERR6384161,PRJEB46377
ERR6384162,PRJEB46377
ERR6384163,PRJEB46377
ERR6384164,PRJEB46377
ERR6384165,PRJEB46377
ERR6384166,PRJEB46377
ERR6384168,PRJEB46377
ERR6384169,PRJEB46377
ERR6384170,PRJEB46377
ERR6384171,PRJEB46377
ERR6384172,PRJEB46377
ERR6384173,PRJEB46377
ERR6384174,PRJEB46377
ERR6384175,PRJEB46377
ERR6384176,PRJEB46377
ERR6384177,PRJEB46377
ERR6384178,PRJEB46377
ERR6384179,PRJEB46377
ERR6384180,PRJEB46377
ERR6384181,PRJEB46377
ERR6384182,PRJEB46377
ERR6384183,PRJEB46377
ERR6384184,PRJEB46377
ERR6384185,PRJEB46377
ERR6384186,PRJEB46377
ERR6384188,PRJEB46377
ERR6384190,PRJEB46377
ERR6384194,PRJEB46377
ERR6384195,PRJEB46377
ERR6384196,PRJEB46377
ERR6384199,PRJEB46377
ERR6384203,PRJEB46377
ERR6384204,PRJEB46377
ERR6384206,PRJEB46377
ERR6384207,PRJEB46377
ERR6384208,PRJEB46377
ERR6384210,PRJEB46377
ERR6384211,PRJEB46377
ERR6384212,PRJEB46377
ERR6384213,PRJEB46377
ERR6384214,PRJEB46377
ERR6384216,PRJEB46377
ERR6384217,PRJEB46377
ERR6384218,PRJEB46377
ERR6384219,PRJEB46377
ERR6384220,PRJEB46377
ERR6384221,PRJEB46377
ERR6384222,PRJEB46377
ERR6384223,PRJEB46377
ERR6384224,PRJEB46377
ERR6384225,PRJEB46377
ERR6384226,PRJEB46377
ERR6384227,PRJEB46377
ERR6384228,PRJEB46377
ERR6384229,PRJEB46377
ERR6384230,PRJEB46377
ERR6384232,PRJEB46377
ERR6384233,PRJEB46377
ERR6384234,PRJEB46377
ERR6384235,PRJEB46377
ERR6384236,PRJEB46377
ERR6384238,PRJEB46377
ERR6384239,PRJEB46377
ERR6384240,PRJEB46377
ERR6384241,PRJEB46377
ERR6384242,PRJEB46377
ERR6384243,PRJEB46377
ERR6384244,PRJEB46377
ERR6384245,PRJEB46377
ERR6384246,PRJEB46377
ERR6384247,PRJEB46377
ERR6384248,PRJEB46377
ERR6384249,PRJEB46377
ERR6384250,PRJEB46377
ERR6384251,PRJEB46377
ERR6384252,PRJEB46377
ERR6384258,PRJEB46377
ERR6384259,PRJEB46377
ERR6384260,PRJEB46377
ERR6384261,PRJEB46377
ERR6384264,PRJEB46377
ERR6384265,PRJEB46377
ERR6384266,PRJEB46377
ERR840658,PRJEB8986
ERR840660,PRJEB8986
ERR840662,PRJEB8986
ERR840665,PRJEB8986
ERR840666,PRJEB8986
ERR840667,PRJEB8986
ERR840668,PRJEB8986
ERR840669,PRJEB8986
ERR840670,PRJEB8986
ERR840671,PRJEB8986
ERR840674,PRJEB8986
ERR840675,PRJEB8986
ERR840676,PRJEB8986
ERR840677,PRJEB8986
ERR840678,PRJEB8986
ERR840679,PRJEB8986
ERR840680,PRJEB8986
ERR840682,PRJEB8986
ERR840683,PRJEB8986
ERR840684,PRJEB8986
ERR840685,PRJEB8986
ERR840686,PRJEB8986
ERR840688,PRJEB8986
ERR840690,PRJEB8986
ERR840691,PRJEB8986
ERR840692,PRJEB8986
ERR840693,PRJEB8986
ERR840695,PRJEB8986
ERR840696,PRJEB8986
ERR840697,PRJEB8986
ERR840698,PRJEB8986
ERR840699,PRJEB8986
ERR840700,PRJEB8986
ERR840701,PRJEB8986
ERR840702,PRJEB8986
ERR840704,PRJEB8986
ERR840706,PRJEB8986
ERR840707,PRJEB8986
ERR840708,PRJEB8986
ERR840710,PRJEB8986
ERR840711,PRJEB8986
ERR840712,PRJEB8986
ERR840713,PRJEB8986
ERR840716,PRJEB8986
ERR840718,PRJEB8986
ERR840719,PRJEB8986
ERR840722,PRJEB8986
ERR840723,PRJEB8986
ERR840724,PRJEB8986
ERR840725,PRJEB8986
ERR840729,PRJEB8986
ERR840733,PRJEB8986
ERR840734,PRJEB8986
ERR840737,PRJEB8986
ERR840738,PRJEB8986
ERR840739,PRJEB8986
ERR840740,PRJEB8986
ERR840742,PRJEB8986
ERR840743,PRJEB8986
ERR840745,PRJEB8986
ERR840749,PRJEB8986
ERR840750,PRJEB8986
ERR840751,PRJEB8986
ERR840752,PRJEB8986
ERR840754,PRJEB8986
ERR840755,PRJEB8986
ERR840756,PRJEB8986
ERR840757,PRJEB8986
ERR840758,PRJEB8986
ERR840759,PRJEB8986
ERR840760,PRJEB8986
ERR840763,PRJEB8986
ERR840764,PRJEB8986
ERR840765,PRJEB8986
ERR840767,PRJEB8986
ERR840769,PRJEB8986
ERR840770,PRJEB8986
ERR840771,PRJEB8986
ERR840772,PRJEB8986
ERR840773,PRJEB8986
ERR840774,PRJEB8986
ERR840775,PRJEB8986
ERR840776,PRJEB8986
ERR840777,PRJEB8986
ERR840779,PRJEB8986
ERR840781,PRJEB8986
ERR840783,PRJEB8986
ERR840785,PRJEB8986
ERR840786,PRJEB8986
ERR840787,PRJEB8986
ERR840788,PRJEB8986
ERR840789,PRJEB8986
ERR840790,PRJEB8986
ERR840791,PRJEB8986
ERR840792,PRJEB8986
ERR840793,PRJEB8986
ERR840794,PRJEB8986
ERR840795,PRJEB8986
ERR840797,PRJEB8986
ERR840798,PRJEB8986
ERR840799,PRJEB8986
ERR840800,PRJEB8986
ERR840801,PRJEB8986
ERR840802,PRJEB8986
ERR840804,PRJEB8986
ERR840808,PRJEB8986
ERR840810,PRJEB8986
ERR840812,PRJEB8986
ERR840813,PRJEB8986
ERR840815,PRJEB8986
ERR840816,PRJEB8986
ERR840817,PRJEB8986
ERR840823,PRJEB8986
ERR840824,PRJEB8986
ERR840825,PRJEB8986
ERR840826,PRJEB8986
ERR840828,PRJEB8986
ERR840829,PRJEB8986
ERR840830,PRJEB8986
ERR840832,PRJEB8986
ERR840835,PRJEB8986
ERR840836,PRJEB8986
ERR840837,PRJEB8986
ERR840838,PRJEB8986
ERR840840,PRJEB8986
ERR840842,PRJEB8986
ERR840843,PRJEB8986
ERR840845,PRJEB8986
SRR11780983,PRJNA632041
SRR11780984,PRJNA632041
SRR11780985,PRJNA632041
SRR11780986,PRJNA632041
SRR11780987,PRJNA632041
SRR11780988,PRJNA632041
SRR11780989,PRJNA632041
SRR11780990,PRJNA632041
SRR11780991,PRJNA632041
SRR11780992,PRJNA632041
SRR11780993,PRJNA632041
SRR11780994,PRJNA632041
SRR11780995,PRJNA632041
SRR11780996,PRJNA632041
SRR11780997,PRJNA632041
SRR11780998,PRJNA632041
SRR11780999,PRJNA632041
SRR11781000,PRJNA632041
SRR11781001,PRJNA632041
SRR11781002,PRJNA632041
SRR11781003,PRJNA632041
SRR11781004,PRJNA632041
SRR11781005,PRJNA632041
SRR11781006,PRJNA632041
SRR11781007,PRJNA632041
SRR11781008,PRJNA632041
SRR11781009,PRJNA632041
SRR11781010,PRJNA632041
SRR11781011,PRJNA632041
SRR11781012,PRJNA632041
SRR11781013,PRJNA632041
SRR11781014,PRJNA632041
SRR11781015,PRJNA632041
SRR11781016,PRJNA632041
SRR11781017,PRJNA632041
SRR11781018,PRJNA632041
SRR11781021,PRJNA632041
SRR11781022,PRJNA632041
SRR11781023,PRJNA632041
SRR11781024,PRJNA632041
SRR11781026,PRJNA632041
SRR11781027,PRJNA632041
SRR11781028,PRJNA632041
SRR11781029,PRJNA632041
SRR11781030,PRJNA632041
SRR11781031,PRJNA632041
SRR11781032,PRJNA632041
SRR11781034,PRJNA632041
SRR11781036,PRJNA632041
SRR11781037,PRJNA632041
SRR11781038,PRJNA632041
SRR11781039,PRJNA632041
SRR11781040,PRJNA632041
SRR11781041,PRJNA632041
SRR11781043,PRJNA632041
SRR11781045,PRJNA632041
SRR11781046,PRJNA632041
SRR11781047,PRJNA632041
SRR11781048,PRJNA632041
SRR11781049,PRJNA632041
SRR11781050,PRJNA632041
SRR11781052,PRJNA632041
SRR11781053,PRJNA632041
SRR11781054,PRJNA632041
SRR11781055,PRJNA632041
SRR11781056,PRJNA632041
SRR11781057,PRJNA632041
SRR11781058,PRJNA632041
SRR11781059,PRJNA632041
SRR11781060,PRJNA632041
SRR11781061,PRJNA632041
SRR11781062,PRJNA632041
SRR11781063,PRJNA632041
SRR11781064,PRJNA632041
SRR11781065,PRJNA632041
SRR11781066,PRJNA632041
SRR11781067,PRJNA632041
SRR11781068,PRJNA632041
SRR11781069,PRJNA632041
SRR11781070,PRJNA632041
SRR11781071,PRJNA632041
SRR11781072,PRJNA632041
SRR11781073,PRJNA632041
SRR11781074,PRJNA632041
SRR11781075,PRJNA632041
SRR11781076,PRJNA632041
SRR11781077,PRJNA632041
SRR11781078,PRJNA632041
SRR11781079,PRJNA632041
SRR11781080,PRJNA632041
SRR11781081,PRJNA632041
SRR11781082,PRJNA632041
SRR11781083,PRJNA632041
SRR11781084,PRJNA632041
SRR11781085,PRJNA632041
SRR11781086,PRJNA632041
SRR11781087,PRJNA632041
SRR11781088,PRJNA632041
SRR11781089,PRJNA632041
SRR11781090,PRJNA632041
SRR11781091,PRJNA632041
SRR11781092,PRJNA632041
SRR11781093,PRJNA632041
SRR11781094,PRJNA632041
SRR11781095,PRJNA632041
SRR11781096,PRJNA632041
SRR11781097,PRJNA632041
SRR11781098,PRJNA632041
SRR11781099,PRJNA632041
SRR11781100,PRJNA632041
SRR11781101,PRJNA632041
SRR11781102,PRJNA632041
SRR11781103,PRJNA632041
SRR13999342,PRJNA632041
SRR13999343,PRJNA632041
SRR13999344,PRJNA632041
SRR13999345,PRJNA632041
SRR13999346,PRJNA632041
SRR13999347,PRJNA632041
SRR13999348,PRJNA632041
SRR13999349,PRJNA632041
SRR13999350,PRJNA632041
SRR13999351,PRJNA632041
SRR13999352,PRJNA632041
SRR13999353,PRJNA632041
SRR13999354,PRJNA632041
SRR13999355,PRJNA632041
SRR13999356,PRJNA632041
SRR13999357,PRJNA632041
SRR13999358,PRJNA632041
SRR13999359,PRJNA632041
SRR13999360,PRJNA632041
SRR13999361,PRJNA632041
SRR13999362,PRJNA632041
SRR13999363,PRJNA632041
SRR13999364,PRJNA632041
SRR13999365,PRJNA632041
SRR13999366,PRJNA632041
SRR13999367,PRJNA632041
SRR13999368,PRJNA632041
SRR13999369,PRJNA632041
SRR13999370,PRJNA632041
SRR13999371,PRJNA632041
SRR13999372,PRJNA632041
SRR13999373,PRJNA632041
SRR13999374,PRJNA632041
SRR13999375,PRJNA632041
SRR13999376,PRJNA632041
SRR13999377,PRJNA632041
SRR13999378,PRJNA632041
SRR13999379,PRJNA632041
SRR13999380,PRJNA632041
SRR13999381,PRJNA632041
SRR13999382,PRJNA632041
SRR13999383,PRJNA632041
SRR13999384,PRJNA632041
SRR14230914,PRJNA556442
SRR14230916,PRJNA556442
SRR25005813,PRJNA986888
SRR25005814,PRJNA986888
SRR25005815,PRJNA986888
SRR25005816,PRJNA986888
SRR25005817,PRJNA986888
SRR25005818,PRJNA986888
SRR25005819,PRJNA986888
SRR25005820,PRJNA986888
SRR25005822,PRJNA986888
SRR25005823,PRJNA986888
SRR25005824,PRJNA986888
SRR25005825,PRJNA986888
SRR25005826,PRJNA986888
SRR25005827,PRJNA986888
SRR25005828,PRJNA986888
SRR25005829,PRJNA986888
SRR25005830,PRJNA986888
SRR25005831,PRJNA986888
SRR25005832,PRJNA986888
SRR25005833,PRJNA986888
SRR25005834,PRJNA986888
SRR25005835,PRJNA986888
SRR25005836,PRJNA986888
SRR25005837,PRJNA986888
SRR25005838,PRJNA986888
SRR25005839,PRJNA986888
SRR25005840,PRJNA986888
SRR25005841,PRJNA986888
SRR25005842,PRJNA986888
SRR25005843,PRJNA986888
SRR25005844,PRJNA986888
SRR25005845,PRJNA986888
SRR25005846,PRJNA986888
SRR25005847,PRJNA986888
SRR25005848,PRJNA986888
SRR25005849,PRJNA986888
SRR25005850,PRJNA986888
SRR25005851,PRJNA986888
SRR25005852,PRJNA986888
SRR25005853,PRJNA986888
SRR3320164,PRJNA315969
SRR3320165,PRJNA315969
SRR3320166,PRJNA315969
SRR3320167,PRJNA315969
SRR3320168,PRJNA315969
SRR3320169,PRJNA315969
SRR3320170,PRJNA315969
SRR3320171,PRJNA315969
SRR3320172,PRJNA315969
SRR3320173,PRJNA315969
SRR3320174,PRJNA315969
SRR3320175,PRJNA315969
SRR3320176,PRJNA315969
SRR3320177,PRJNA315969
SRR3320178,PRJNA315969
SRR3320179,PRJNA315969
SRR3320180,PRJNA315969
SRR3320181,PRJNA315969
SRR3320182,PRJNA315969
SRR3320183,PRJNA315969
SRR3320184,PRJNA315969
SRR3320185,PRJNA315969
SRR3320186,PRJNA315969
SRR3320187,PRJNA315969
SRR3320188,PRJNA315969
SRR3320189,PRJNA315969
SRR3320190,PRJNA315969
SRR3320191,PRJNA315969
SRR3320192,PRJNA315969
SRR3320193,PRJNA315969
SRR3320194,PRJNA315969
SRR3320195,PRJNA315969
SRR3320196,PRJNA315969
SRR3320197,PRJNA315969
SRR3320198,PRJNA315969
SRR3320199,PRJNA315969
SRR3320200,PRJNA315969
SRR3320201,PRJNA315969
SRR3320202,PRJNA315969
SRR3320203,PRJNA315969
SRR3320204,PRJNA315969
SRR3320205,PRJNA315969
SRR3320206,PRJNA315969
SRR3320207,PRJNA315969
SRR3320208,PRJNA315969
SRR3320209,PRJNA315969
SRR3320210,PRJNA315969
SRR3320211,PRJNA315969
SRR3320212,PRJNA315969
SRR3320213,PRJNA315969
SRR3320214,PRJNA315969
SRR3320215,PRJNA315969
SRR3320216,PRJNA315969
SRR3320217,PRJNA315969
SRR3320218,PRJNA315969
SRR3320219,PRJNA315969
SRR3320220,PRJNA315969
SRR3320221,PRJNA315969
SRR3320222,PRJNA315969
SRR3320223,PRJNA315969
SRR3320224,PRJNA315969
SRR3320225,PRJNA315969
SRR3320226,PRJNA315969
SRR3320227,PRJNA315969
SRR3320228,PRJNA315969
SRR3320229,PRJNA315969
SRR3320230,PRJNA315969
SRR3320231,PRJNA315969
SRR3320232,PRJNA315969
SRR3320233,PRJNA315969
SRR3320234,PRJNA315969
SRR3320235,PRJNA315969
SRR3320236,PRJNA315969
SRR3320237,PRJNA315969
SRR3320238,PRJNA315969
SRR3320239,PRJNA315969
SRR3320240,PRJNA315969
SRR3320241,PRJNA315969
SRR3320242,PRJNA315969
SRR3320243,PRJNA315969
SRR3320244,PRJNA315969
SRR3320245,PRJNA315969
SRR3320246,PRJNA315969
SRR3320247,PRJNA315969
SRR3320248,PRJNA315969
SRR3320249,PRJNA315969
SRR3320250,PRJNA315969
SRR3320251,PRJNA315969
SRR3320252,PRJNA315969
SRR3320253,PRJNA315969
SRR3320254,PRJNA315969
SRR3320256,PRJNA315969
SRR3320257,PRJNA315969
SRR3320258,PRJNA315969
SRR3320259,PRJNA315969
SRR3320260,PRJNA315969
SRR3320261,PRJNA315969
SRR3320262,PRJNA315969
SRR3320263,PRJNA315969
SRR3320264,PRJNA315969
SRR3320265,PRJNA315969
SRR3320266,PRJNA315969
SRR3320267,PRJNA315969
SRR3320268,PRJNA315969
SRR3320269,PRJNA315969
SRR3320270,PRJNA315969
SRR3320271,PRJNA315969
SRR3320272,PRJNA315969
SRR3320273,PRJNA315969
SRR3320274,PRJNA315969
SRR3320275,PRJNA315969
SRR3320276,PRJNA315969
SRR3320277,PRJNA315969
SRR3320278,PRJNA315969
SRR3320279,PRJNA315969
SRR3320280,PRJNA315969
SRR3320281,PRJNA315969
SRR3320282,PRJNA315969
SRR3320283,PRJNA315969
SRR3320284,PRJNA315969
SRR3320286,PRJNA315969
SRR3320287,PRJNA315969
SRR3320288,PRJNA315969
SRR3320290,PRJNA315969
SRR3320291,PRJNA315969
SRR3320292,PRJNA315969
SRR3320293,PRJNA315969
SRR3320294,PRJNA315969
SRR3320295,PRJNA315969
SRR3320296,PRJNA315969
SRR3320297,PRJNA315969
SRR3320298,PRJNA315969
SRR3320299,PRJNA315969
SRR3320300,PRJNA315969
SRR3320301,PRJNA315969
SRR3320302,PRJNA315969
SRR3320303,PRJNA315969
SRR3320304,PRJNA315969
SRR3320305,PRJNA315969
SRR3320306,PRJNA315969
SRR3320307,PRJNA315969
SRR3320308,PRJNA315969
SRR3320309,PRJNA315969
SRR3320310,PRJNA315969
SRR3320311,PRJNA315969
SRR3320312,PRJNA315969
SRR3320313,PRJNA315969
SRR3320314,PRJNA315969
SRR3320315,PRJNA315969
SRR3320316,PRJNA315969
SRR3320317,PRJNA315969
SRR3320318,PRJNA315969
SRR3320319,PRJNA315969
SRR3320320,PRJNA315969
SRR3320321,PRJNA315969
SRR3320322,PRJNA315969
SRR3320323,PRJNA315969
SRR3320324,PRJNA315969
SRR3320325,PRJNA315969
SRR3320326,PRJNA315969
SRR3320327,PRJNA315969
SRR3320328,PRJNA315969
SRR3320329,PRJNA315969
SRR3320330,PRJNA315969
SRR3320331,PRJNA315969
SRR3320332,PRJNA315969
SRR3320333,PRJNA315969
SRR3320334,PRJNA315969
SRR3320335,PRJNA315969
SRR3320336,PRJNA315969
SRR3320337,PRJNA315969
SRR3320338,PRJNA315969
SRR3320339,PRJNA315969
SRR3320340,PRJNA315969
SRR3320341,PRJNA315969
SRR3320342,PRJNA315969
SRR3320343,PRJNA315969
SRR3320344,PRJNA315969
SRR3320347,PRJNA315969
SRR3320348,PRJNA315969
SRR3320349,PRJNA315969
SRR3320350,PRJNA315969
SRR3320351,PRJNA315969
SRR3320352,PRJNA315969
SRR3320353,PRJNA315969
SRR3320354,PRJNA315969
SRR3320355,PRJNA315969
SRR3320356,PRJNA315969
SRR3320357,PRJNA315969
SRR3320358,PRJNA315969
SRR3320359,PRJNA315969
SRR3320360,PRJNA315969
SRR3320361,PRJNA315969
SRR3320362,PRJNA315969
SRR3320363,PRJNA315969
SRR3320364,PRJNA315969
SRR3320365,PRJNA315969
SRR3320366,PRJNA315969
SRR3320367,PRJNA315969
SRR3320368,PRJNA315969
SRR3320369,PRJNA315969
SRR3320370,PRJNA315969
SRR3320371,PRJNA315969
SRR3320372,PRJNA315969
SRR3320373,PRJNA315969
SRR3320374,PRJNA315969
SRR3320375,PRJNA315969
SRR3320376,PRJNA315969
SRR3320377,PRJNA315969
SRR3320378,PRJNA315969
SRR3320379,PRJNA315969
SRR3320380,PRJNA315969
SRR3320381,PRJNA315969
SRR3320382,PRJNA315969
SRR3320383,PRJNA315969
SRR3320384,PRJNA315969
SRR3320385,PRJNA315969
SRR3320386,PRJNA315969
SRR3320387,PRJNA315969
SRR3320388,PRJNA315969
SRR3320389,PRJNA315969
SRR3320390,PRJNA315969
SRR3320391,PRJNA315969
SRR3320392,PRJNA315969
SRR3320393,PRJNA315969
SRR3320394,PRJNA315969
SRR3320395,PRJNA315969
SRR3320396,PRJNA315969
SRR3320397,PRJNA315969
SRR3320398,PRJNA315969
SRR3320399,PRJNA315969
SRR3320400,PRJNA315969
SRR3320401,PRJNA315969
SRR3320402,PRJNA315969
SRR3320403,PRJNA315969
SRR3320404,PRJNA315969
SRR3320405,PRJNA315969
SRR3320406,PRJNA315969
SRR3320407,PRJNA315969
SRR3320408,PRJNA315969
SRR3320409,PRJNA315969
SRR3320410,PRJNA315969
SRR3320411,PRJNA315969
SRR3320412,PRJNA315969
SRR3320413,PRJNA315969
SRR3320414,PRJNA315969
SRR3320415,PRJNA315969
SRR3320416,PRJNA315969
SRR3320417,PRJNA315969
SRR3320418,PRJNA315969
SRR3320419,PRJNA315969
SRR3320420,PRJNA315969
SRR3320421,PRJNA315969
SRR3320422,PRJNA315969
SRR3320423,PRJNA315969
SRR3320424,PRJNA315969
SRR3320425,PRJNA315969
SRR3320426,PRJNA315969
SRR3320427,PRJNA315969
SRR3320428,PRJNA315969
SRR3320429,PRJNA315969
SRR3320430,PRJNA315969
SRR3320431,PRJNA315969
SRR3320432,PRJNA315969
SRR3320433,PRJNA315969
SRR3320434,PRJNA315969
SRR3320435,PRJNA315969
SRR3320436,PRJNA315969
SRR3320437,PRJNA315969
SRR3320438,PRJNA315969
SRR3320439,PRJNA315969
SRR3320440,PRJNA315969
SRR3320441,PRJNA315969
SRR3320442,PRJNA315969
SRR3320443,PRJNA315969
SRR3320444,PRJNA315969
SRR3320445,PRJNA315969
SRR3320446,PRJNA315969
SRR3320447,PRJNA315969
SRR3320448,PRJNA315969
SRR3320449,PRJNA315969
SRR3320450,PRJNA315969
SRR3320451,PRJNA315969
SRR3320452,PRJNA315969
SRR3320453,PRJNA315969
SRR3320454,PRJNA315969
SRR3320455,PRJNA315969
SRR3320456,PRJNA315969
SRR3320457,PRJNA315969
SRR3320458,PRJNA315969
SRR3320459,PRJNA315969
SRR3320460,PRJNA315969
SRR3320461,PRJNA315969
SRR3320462,PRJNA315969
SRR3320463,PRJNA315969
SRR3320464,PRJNA315969
SRR3320465,PRJNA315969
SRR3320466,PRJNA315969
SRR3320467,PRJNA315969
SRR3320468,PRJNA315969
SRR3320469,PRJNA315969
SRR3320470,PRJNA315969
SRR3320471,PRJNA315969
SRR3320472,PRJNA315969
SRR3320473,PRJNA315969
SRR3320474,PRJNA315969
SRR3320475,PRJNA315969
SRR3320476,PRJNA315969
SRR3320477,PRJNA315969
SRR3320478,PRJNA315969
SRR3320479,PRJNA315969
SRR3320480,PRJNA315969
SRR3320481,PRJNA315969
SRR3320482,PRJNA315969
SRR3320483,PRJNA315969
SRR3320484,PRJNA315969
SRR3320485,PRJNA315969
SRR3320486,PRJNA315969
SRR3320487,PRJNA315969
SRR3320488,PRJNA315969
SRR3320489,PRJNA315969
SRR3320490,PRJNA315969
SRR3320491,PRJNA315969
SRR3320492,PRJNA315969
SRR3320493,PRJNA315969
SRR3320494,PRJNA315969
SRR3320495,PRJNA315969
SRR3320496,PRJNA315969
SRR3320497,PRJNA315969
SRR3320498,PRJNA315969
SRR3320499,PRJNA315969
SRR3320500,PRJNA315969
SRR3320501,PRJNA315969
SRR3320502,PRJNA315969
SRR3320503,PRJNA315969
SRR3320504,PRJNA315969
SRR3320505,PRJNA315969
SRR3320506,PRJNA315969
SRR3320507,PRJNA315969
SRR3320508,PRJNA315969
SRR3320509,PRJNA315969
SRR3320510,PRJNA315969
SRR3320511,PRJNA315969
SRR3320512,PRJNA315969
SRR3320513,PRJNA315969
SRR3320514,PRJNA315969
SRR3320515,PRJNA315969
SRR3320516,PRJNA315969
SRR3320517,PRJNA315969
SRR3320518,PRJNA315969
SRR3320519,PRJNA315969
SRR3320520,PRJNA315969
SRR3320521,PRJNA315969
SRR3320522,PRJNA315969
SRR3320523,PRJNA315969
SRR3320524,PRJNA315969
SRR3320525,PRJNA315969
SRR3320526,PRJNA315969
SRR3320527,PRJNA315969
SRR3320528,PRJNA315969
SRR3320529,PRJNA315969
SRR3320530,PRJNA315969
SRR3320531,PRJNA315969
SRR3320532,PRJNA315969
SRR3320533,PRJNA315969
SRR3320534,PRJNA315969
SRR3320535,PRJNA315969
SRR3320536,PRJNA315969
SRR3320537,PRJNA315969
SRR3320538,PRJNA315969
SRR3320539,PRJNA315969
SRR3320540,PRJNA315969
SRR3320541,PRJNA315969
SRR3320542,PRJNA315969
SRR3320543,PRJNA315969
SRR3320544,PRJNA315969
SRR3320545,PRJNA315969
SRR3320546,PRJNA315969
SRR3320547,PRJNA315969
SRR3320548,PRJNA315969
SRR3320549,PRJNA315969
SRR3320550,PRJNA315969
SRR3320551,PRJNA315969
SRR3320552,PRJNA315969
SRR3320553,PRJNA315969
SRR3320554,PRJNA315969
SRR3320555,PRJNA315969
SRR3320556,PRJNA315969
SRR3320557,PRJNA315969
SRR3320558,PRJNA315969
SRR3320559,PRJNA315969
SRR3320560,PRJNA315969
SRR3320561,PRJNA315969
SRR3320562,PRJNA315969
SRR3320563,PRJNA315969
SRR3320564,PRJNA315969
SRR3320565,PRJNA315969
SRR3320566,PRJNA315969
SRR3320567,PRJNA315969
SRR3320568,PRJNA315969
SRR3320569,PRJNA315969
SRR3320570,PRJNA315969
SRR3320571,PRJNA315969
SRR3320572,PRJNA315969
SRR3320573,PRJNA315969
SRR3320574,PRJNA315969
SRR3320575,PRJNA315969
SRR3320576,PRJNA315969
SRR3320577,PRJNA315969
SRR3320578,PRJNA315969
SRR3320579,PRJNA315969
SRR3320580,PRJNA315969
SRR3320581,PRJNA315969
SRR3320582,PRJNA315969
SRR3320583,PRJNA315969
SRR3320584,PRJNA315969
SRR3320585,PRJNA315969
SRR3320586,PRJNA315969
SRR3320587,PRJNA315969
SRR3320588,PRJNA315969
SRR3320589,PRJNA315969
SRR3320590,PRJNA315969
SRR3320591,PRJNA315969
SRR3320592,PRJNA315969
SRR3320593,PRJNA315969
SRR3320594,PRJNA315969
SRR3320595,PRJNA315969
SRR3320596,PRJNA315969
SRR3320597,PRJNA315969
SRR3320598,PRJNA315969
SRR3320600,PRJNA315969
SRR3320601,PRJNA315969
SRR3320602,PRJNA315969
SRR3320603,PRJNA315969
SRR3320604,PRJNA315969
SRR3320605,PRJNA315969
SRR3320606,PRJNA315969
SRR3320607,PRJNA315969
SRR3320608,PRJNA315969
SRR3320609,PRJNA315969
SRR3320610,PRJNA315969
SRR3320611,PRJNA315969
SRR3320612,PRJNA315969
SRR3320613,PRJNA315969
SRR3320614,PRJNA315969
SRR3320615,PRJNA315969
SRR3320616,PRJNA315969
SRR3320617,PRJNA315969
SRR3320618,PRJNA315969
SRR3320619,PRJNA315969
SRR3320620,PRJNA315969
SRR3320621,PRJNA315969
SRR3320622,PRJNA315969
SRR3320623,PRJNA315969
SRR3320624,PRJNA315969
SRR3320625,PRJNA315969
SRR3320626,PRJNA315969
SRR3320627,PRJNA315969
SRR3320628,PRJNA315969
SRR3320629,PRJNA315969
SRR3320630,PRJNA315969
SRR3320631,PRJNA315969
SRR3320632,PRJNA315969
SRR3320633,PRJNA315969
SRR3320634,PRJNA315969
SRR3320635,PRJNA315969
SRR3320636,PRJNA315969
SRR3320637,PRJNA315969
SRR3320638,PRJNA315969
SRR3320639,PRJNA315969
SRR3320640,PRJNA315969
SRR3320641,PRJNA315969
SRR3320642,PRJNA315969
SRR3320643,PRJNA315969
SRR3320644,PRJNA315969
SRR3320645,PRJNA315969
SRR3320646,PRJNA315969
SRR3320647,PRJNA315969
SRR3320648,PRJNA315969
SRR3320649,PRJNA315969
SRR3320650,PRJNA315969
SRR3320651,PRJNA315969
SRR3320652,PRJNA315969
SRR3320653,PRJNA315969
SRR3320654,PRJNA315969
SRR3320655,PRJNA315969
SRR3320656,PRJNA315969
SRR3320657,PRJNA315969
SRR3320658,PRJNA315969
SRR3320659,PRJNA315969
SRR3320660,PRJNA315969
SRR3320661,PRJNA315969
SRR3320662,PRJNA315969
SRR3320663,PRJNA315969
SRR3320664,PRJNA315969
SRR3320665,PRJNA315969
SRR3320666,PRJNA315969
SRR3320667,PRJNA315969
SRR3320668,PRJNA315969
SRR3320669,PRJNA315969
SRR3320670,PRJNA315969
SRR3320671,PRJNA315969
SRR3320672,PRJNA315969
SRR3320673,PRJNA315969
SRR3320674,PRJNA315969
SRR3320675,PRJNA315969
SRR3320676,PRJNA315969
SRR3320677,PRJNA315969
SRR3320678,PRJNA315969
SRR3320679,PRJNA315969
SRR3320680,PRJNA315969
SRR3320681,PRJNA315969
SRR3320682,PRJNA315969
SRR3320683,PRJNA315969
SRR3320684,PRJNA315969
SRR3320685,PRJNA315969
SRR3320686,PRJNA315969
SRR3320687,PRJNA315969
SRR3320688,PRJNA315969
SRR3320689,PRJNA315969
SRR3320690,PRJNA315969
SRR3320691,PRJNA315969
SRR3320692,PRJNA315969
SRR3320693,PRJNA315969
SRR3320694,PRJNA315969
SRR3320695,PRJNA315969
SRR3320696,PRJNA315969
SRR3320697,PRJNA315969
SRR3320698,PRJNA315969
SRR3320699,PRJNA315969
SRR3320700,PRJNA315969
SRR3320701,PRJNA315969
SRR3320702,PRJNA315969
SRR3320703,PRJNA315969
SRR3320704,PRJNA315969
SRR3320705,PRJNA315969
SRR3320706,PRJNA315969
SRR3320707,PRJNA315969
SRR3320708,PRJNA315969
SRR3320709,PRJNA315969
SRR3320710,PRJNA315969
SRR3320711,PRJNA315969
SRR3320712,PRJNA315969
SRR3320713,PRJNA315969
SRR3320714,PRJNA315969
SRR3320715,PRJNA315969
SRR3320716,PRJNA315969
SRR3320717,PRJNA315969
SRR3320718,PRJNA315969
SRR3320719,PRJNA315969
SRR3320720,PRJNA315969
SRR3320721,PRJNA315969
SRR3320722,PRJNA315969
SRR3320723,PRJNA315969
SRR3320724,PRJNA315969
SRR3320725,PRJNA315969
SRR3320726,PRJNA315969
SRR3320727,PRJNA315969
SRR3320728,PRJNA315969
SRR3320729,PRJNA315969
SRR3320730,PRJNA315969
SRR3320731,PRJNA315969
SRR3320732,PRJNA315969
SRR3320733,PRJNA315969
SRR3320734,PRJNA315969
SRR3320735,PRJNA315969
SRR3320736,PRJNA315969
SRR3320737,PRJNA315969
SRR3320738,PRJNA315969
SRR3320739,PRJNA315969
SRR3320740,PRJNA315969
SRR3320741,PRJNA315969
SRR3320742,PRJNA315969
SRR3320743,PRJNA315969
SRR3320744,PRJNA315969
SRR3320745,PRJNA315969
SRR3320746,PRJNA315969
SRR3320747,PRJNA315969
[truncated: 836 more rows]

## Sheet: S3_Percent Identity Matrix GBS
	Table S3. Percent Identiy Matrix of aligned prophage sequences within each cluster. The matrix was created by Clustal2.1
Cluster A
	1054	1062	1014	1019	1051	1028	1061	1039-2	1066	1086	1087	1016	1038	1031
1054
1062
1014
1019
1051
1028
1061
1039-2
1066
1086
1087
1016
1038
1031														100
Cluster B
	1067	1081	1049	1050	1084	1056-1	1018-2	1013-1	1032
1067
1081
1049
1050
1084
1056-1
1018-2
1013-1
1032
Cluster C
	1068	1082-3	1096
1068
1082-3
1096
Cluster D
	1063-1	1082-1	1078-1	1065-1
1063-1
1082-1
1078-1
1065-1
Cluster E
	1058-2	1105	1080	1057	1052	1104	1071	1034	1098	1074	1076
1058
1105
1080
1057
1052
1104
1071
1034
1098
1074
1076
Cluster F
	1088-1	1059-1	1070-1	1085-1
1088-1
1059-1
1070-1
1085-1
Cluster G
	1101	1094
1101
1094
Cluster H
	1089	1029	1073	1092
1089
1029
1073
1092
Cluster J
	1069	1063-2	1088-2
1069
1063-2
1088-2
Cluster K
	1097-2	1040-2	1041-1
1097-2
1040-2
1041-1
Cluster L
	1025	1048	1018-3	1085-3
1025
1048
1018-3
1085-3
Cluster M
	1078-2	1065-2	1070-2
1078-2
1065-2
1070-2
Cluster N
	1102	1024
1102
1024
Cluster O
	1108	1056-2	1013-2
1108
1056-2
1013-2
Cluster P
	1040-1	1041-2
1040-1
1041-2

## Sheet: Table_S4_Unique_Spacers
	Table S4. Sequences and sizes of unique spacers that appeared only once in our culture collection.
	Spacers appered only once in culture collection	Size (bp)
	AAAAAATAAATGACTTTAAAGCACTTGGA	29
	AAAAAATTAATGACGCAATTGCTAAGTCAA	30
	AAAAAGAGCCAGAAACTCAATCAGAAGAAA	30
	AAAACGGATGGTTGTATATTGCAGGCTATCAGCTA	35
	AAAAGATTATTGCCTTTTTTAATAACACGGCTAAA	35
	AAAATTACCGTCAAACGTTACAAGTTCGCC	30
	AAACCACTTGATGCTGTATCTCTCATAAAA	30
	AAACGTGCGTATTATGTAGGAAATAATCG	29
	AAAGAAAAAAACGAAAAGTATCACACAGT	29
	AAAGAAAATTATGATTGCTAACAAGACAAT	30
	AAAGTAATATCACTTTCGTGTTTTTTCCAA	30
	AAAGTTGACAAAAATAACACAACACTAGAA	30
	AAATGCAATTTTATTTATTGGTTTGAAACT	30
	AAATTGTTTTTGTTGTAATATAAAGTCGAC	30
	AACAAAGAGAGACGTTGAATAGCTTTATTG	30
	AACCTTGATAGGCGTACTGTATGGATTCCA	30
	AACCTTGTTGATTTCATCCGCTACATAACT	30
	AACGGAAATTTTTCGGTATACATCACAAAA	30
	AACGTGTTGTGAATTTGGTACTTCACTTTG	30
	AACTGTGTGATACTTTTCGTTTTTTTCTTT	30
	AAGAACTGAAACTCTTACTATTAAACTATT	30
	AAGATATTATATCAAAAAATTACTCCCTGG	30
	AAGGGTGTTAGATGATAATACCTTTTTTAA	30
	AAGTAAATGGTAATCATTTTCACACCTCGT	30
	AATAAAGTCTGCAAATGTAAAACTTTTTAGAAGT	34
	AATAACCCCATCTGTTCAGATTTTGTGAAA	30
	AATAATAATATACTTTTTTGTGGGGCAGGC	30
	AATAATTTACAAATTGTTTCTAACTTTAGT	30
	AATCATAAGCTATCTCAACGCAATCTTTAAGTCGT	35
	AATCTCTATAAATTATCAAAATGTTCATCT	30
	AATGCTAATGATAGCCAAGAACAAATTGAT	30
	AATTCTGCTTTGAAATCAAGTTCCATTTCT	30
	AATTGACGCTTGATAGTTTAAATCTTTTA	29
	AATTGATTGCCGTTAAAACCGATAGAGGA	29
	AATTTCATCTGTTAGGCTCCTTTTTCGCTTTTG	33
	ACAAACCTCTAATGGATAATATAGAACAAA	30
	ACAACTACTTGTTAACAATTGGCAACGTAA	30
	ACAACTCTTAGAAATGCGACATGTGCTTTCTA	32
	ACAAGACACATAACGTCAATAGCAGTTTGT	30
	ACAAGGAGGCAAGATTTACACTGTTATTAA	30
	ACAAGGGGAGAGAATCCAGATTGGAACTTA	30
	ACAATAACTATGTTTATGCTGAAAATATGG	30
	ACACAATTAAACATAAAGAAGTGCTTATTT	30
	ACACCGTTGCGGTTGTTGTCGGTCACTCAA	30
	ACAGGTGTCAAAAACAAAATAAATAGAAAA	30
	ACATTATTCAAAGATGAGGTTCGCGCTCTT	30
	ACCACGAGCGAACGACTAACGTTAGCTTTA	30
	ACCGCAGGTGGGATCCAGCAATGACTGGCT	30
	ACGAAAAGATAACTTATCTTAATAAATTGA	30
	ACGAACTAAGCAAGAAATCATAGTTGCTTT	30
	ACGCTCCATTTCCATTGTAATCAGGTAACA	30
	ACGGTGTTGCACACTCTATCACTTATAAA	29
	ACGTACCCAGCGATATACTACGCAGAATGG	30
	ACGTGACATTTAAAATCCGAGAAGCGACGT	30
	ACTAAGTTACCGATTTTTCCAATTCGGTTT	30
	ACTAATCTCGTTGTCCACACCAAAAACTTT	30
	ACTACACCATTGTTAACTAAATCTGCCATG	30
	ACTATGCTAGATATATGCTAACGACTGGTA	30
	ACTATTTGCTTCTTGCGGTGTGACATCTTT	30
	ACTGGATACGTAGTCTTTAAATAGCGGAAG	30
	ACTTGGGGACCATTTCCATGAGTAACAATG	30
	AGAAAAAAATACGTGAATAGCTCAAAAGTA	30
	AGAAGAAAAGTGGTAGATTGGTAACCACAG	30
	AGAAGAAGATGCACAATCTTTACAAGATTT	30
	AGAAGACCCAAGAATAACACCTGAAGACGT	30
	AGACCGTACGTTATCGAAGCGTTTAAAGAT	30
	AGACGAATTGATCAATCAAGCTAAAACTTT	30
	AGACGACTGTTCCGACTGTCAATCAATTTT	30
	AGACTAAAAGACTATATAATAAAGGGCGAG	30
	AGACTTAAGGTAAACTTTATTTATGTCAAT	30
	AGAGTGATCTTAACAAGATAGTGCTAGC	28
	AGAGTGATCTTAACAAGATAGTGCTAGCGA	30
	AGATAATTATAGACACAAAAGCAATCAAAT	30
	AGCATTCAAGTAGAGTATCTAAAATTCTTA	30
	AGCTGAGTTGTAGTTACCACTAAGACCAAG	30
	AGGAAAGTCAGTTTCCTTAAGTCAATCGAA	30
	AGGAAGAGTAGACCTAGCAAACAATTTAAA	30
	AGGCCGATCAGTCCTTTATTTCATGTCCTA	30
	AGGGTTTTACTAATCAAGATTTCAAAACAC	30
	AGGTATTAAAGAATTGGGCGGTGACCCATTCAAA	34
	AGTACTGCACTAGGAATTGTAGAGATCAAA	30
	AGTAGATTTCTATTTTAATCCCGAACTTGA	30
	AGTTCTGATATATTTGTATCGTTTTGCCTT	30
	ATAATGATTCCTGGTTAAACATGGGATTTG	30
	ATACAATCAATGACACGTTTACGACGTTTT	30
	ATACCGATTAGCATTCCTTTTTCTACCCAA	30
	ATCAATTTGTTCTTGGCTATCATTAGCATT	30
	ATCAGCCTTAATCCCAAACAGAGCGTTGTG	30
	ATCCAAAAACTGGTGGACACGGGATCCTTT	30
	ATCGCCCCCCCAAGTCGACCTCATCCCATCT	31
	ATCTCCAGGAATTTCAGTTGAAACAGGATG	30
	ATCTTGCTTTATTGACTGATAGAGCAATTT	30
	ATCTTTCCAGTTGGTAAATCAAGAAAAGGT	30
	ATGAACAGAGAACGCTATGACGACAATGCT	30
	ATGCGATCACTCATATAAGACATCTCCTTT	30
	ATGCGTTAGGGAACTTTTTACAAGGTCTAA	30
	ATGGTTAGCGGTTTATTTAAAAAAATGGGA	30
	ATGTTACCTCCTTTTAAAAAGGTCTATCCTTGCCCC	36
	ATGTTCTTCTGTAATTCTTCGAGACCAAGC	30
	ATTAACTCAATTTGCTTATCGTTTAGAAGT	30
	ATTACTTTCAAGATGTCTATGACTATATGC	30
	ATTAGTCCTGTTGTTATGATGGATGATTAT	30
	ATTATCATTCCTGGCAGTCCACTAATCAAT	30
	ATTCAATGAATTTAGGTTCGTGGGATATAGAAAATC	36
	ATTGCTAAATTGATTGACAGCTTTTCAAAA	30
	ATTGCTGATGAAGCAGACAAACCAGCTGAC	30
	ATTGTAGATATCCCATTCATCTCTTGTGAT	30
	ATTGTGATACAGATAGTTTATACCTAAAAA	30
	ATTTAATCTAAAACAACTACGAGAGAAAAA	30
	ATTTCTCCGCTAGTCGTATTGTTATTGCTT	30
	ATTTTTAGCATAGATTGCTGATTTGGACCC	30
	ATTTTTCTTTAGGCTACGACGGATAAGCTT	30
	CAAACGTATAGAAGATGAAGATTTTAAATT	30
	CAAAGCCGAGACTGGACGTCCTACGCATCT	30
	CAAATTAAGTTTAGCTGGTAATTATGTATT	30
	CAAATTCACCATTAGAGTTTAGACACTCTT	30
	CAATCCAATCAGCCACAAACTGTGGCACTT	30
	CAATCGGTTCAATGATGTTACCTTCAACTA	30
	CAATCTACGCAGTCAAACGGTGGGTCATT	29
	CAATGATTTTATTAGTGCTTGGATGCATGG	30
	CACAAGTATTCCCACAATCACAATGACATA	30
	CACTGACCACCTCTGAACAACCATTCATCA	30
	CAGATTAAATGTGATTATCTTGCACCTGTT	30
	CAGCAATTGCATTTTCTCTTGCTATAGCAG	30
	CAGGTCAAGATAGAGAAATGACTATCATC	29
	CAGTGGTCAGACATGCGAACGAACGGAGGG	30
	CAGTTTCTAAAGGTGGTCATCCGTCAGCTA	30
	CATACAGTAAACCTTCCGACTGTTTAAATA	30
	CATCAGCACAAAACTTAACTGTCTTTCATT	30
	CATCTAAAGCTCAAGAAGTTAATACTATGT	30
	CCCTCAATTTATTGACATTATTAATATAA	29
	CCGATTATTTCCTACATAATACGCACGTTT	30
	CCGTTCAATCTGTTCTTGCTTTTGGTCATC	30
	CCTAAAGGAGACATATCTGGAAAAGCCTTTA	31
	CGAGAGCATTCAAAAACCACGCATACAAGA	30
	CGAGGAAACAAGCTCAAACCCTTGAGAGTA	30
	CGGCGTGTCGAGAAATGTAATTCAGAACAT	30
	CGTAGTAGTTATTCCAATTCTCTATATGTA	30
	CGTTTCTCCACTTGATGTTGCTAAGTATCT	30
	CTAAGCAAAAAGAGTTGTCTGTTAACGAAT	30
	CTAAGCGGATTGCGGAACTTACAGGAAATG	30
	CTATCAAGCAAACGAAGTGCAACTAGTAAA	30
	CTCGCCCTTTATTATATAGTCTTTTAGTCT	30
	CTCGGGAAATGCAACTGATGCTGCAATCA	29
	CTCTCAAACCATTTTACCTTCTTTAGCTCT	30
	CTTAACCCATTTCTTAAACTCTTTAGCTTT	30
	CTTAGTATTATCTGGATTTGTTATTAAATA	30
	CTTGTTCGTAGAGATCTATTGACGTCTGCT	30
	CTTTAGGTTATGATTTTGTTAAACGCTCAA	30
	CTTTCCATCCATACGAACCCCAGTTATAGT	30
	CTTTCTTTGTAGCTCCTTCTATTATACCATTTT	33
	CTTTGCGAGCTAATTTTTGGATGGAGTACTT	31
	GAAAACATCTGTAAATTTTTTAGAGATAT	29
	GAAAATATCATCTTTGCTTACATCAATCCA	30
	GAAACTTCGATTAGTTTGCGTACTCGCTCA	30
	GAAGCAAAGAGGAGGAAGAACAACGCAAGG	30
	GAAGTATACTACGGTTAGAGATTGGCTCAA	30
	GAATACAAGGCTATGCGTCAAGAATTAGAG	30
	GACAGTAATTGGAAAGAAGGGACAGGAGGA	30
	GACATCATGTGGAACTACTACTGCACCGCT	30
	GACCTTTTCAGCATTCAATCCTGAACCAAT	30
	GACGCTTGACGTCGTAGAGTCATCACATCG	30
	GACGGGAAAGATGGCGCACCGGGACCACA	29
	GAGTAAACATGATATTATTCAAAATTAAAC	30
	GAGTGATGAAAACGACAAAGCGATTTGGGT	30
	GATATGGTGGACAGGTTCAGCAGGTCATGT	30
	GATGACCAAAAGCAAGAACAGATTGAACGG	30
	GATGATATGTGGGTGAATCATTATGAATGT	30
	GCAATTACATACGAAGTTGATGGCTATGTT	30
	GCAGGGGGTGGCTTTTATTATTTCCTATCA	30
	GCCAGGAGTTCGCCTAACCCAAAGTGATA	29
	GCGAGAAAACAAGCTCAAACCCTTGAAAGT	30
	GCGATCCAACAAAATACCGTTGGACTGATA	30
	GCGTGTGCGGTCGCCAAACTACAACACGTT	30
	GCTAACAATCTATCGTATTCTGCTTTAGCT	30
	GCTTAGACTCTATATAATAGTCTGTGCTAA	30
	GGAAGATTTTGCTATCGTTTCGAGGTCTCT	30
	GGACAGTATGCAAGAGATTTTTAACTTTAA	30
	GGCCATACAAGAGCCAATGTGACGACGACG	30
	GGCGAACTTGTAACGTTTGACGGTAATTTT	30
	GGGTCCAAATCAGCAATCTATGCTAAAAAT	30
	GGTTATATGGTCGATATGATTCTACAACAT	30
	GTAATCAACATGTTTTTTCATTTTAGCCAT	30
	GTATCAGGGGTCTTTACAGCTCGAAGCTGA	30
	GTGCATGATGTAGACACAACGGGTGTCTTG	30
	GTGTGCCTGCTTTGATTGCTTATTTAACCA	30
	GTGTTTTGAAATCTTGATTAGTAAAACCCT	30
	GTTTAATTTTGAATAATATCATGTTTACTC	30
	TAAAAAATACCAACTATCAAAAGTGATAGT	30
	TAAAATCTCCTGTTTTATTATCAAAAGTTT	30
	TAACAACGCTTATATTAAAACCGATAACAA	30
	TAAGTATTGTCCGTATACCATAACATCATG	30
	TAAGTCTCGCTGTTACGCTTGACGCAGAGCAAAC	34
	TAATCATTTTATGAGAGATACCGCCTCAAG	30
	TAATGTAAAAGCATAACTGATTTTAACAGG	30
	TAATGTCTTTTCCTAGAATGTACATTTCTA	30
	TAATTTCCAATACTTACGATATCTTCGTCA	30
	TACAAAAATTTCACTTATTACAACAACTA	29
	TACTTCTGATGATAAAAATGACTTGTCGGA	30
	TAGCAGTCAACCGTAACCGTAAAAATGAAA	30
	TAGCTCAAAACCATGCTCATTCATGTATTT	30
	TAGGACATGAAATAAAGGACTGATCGGCCT	30
	TAGTCCTGTGCAGACTCGATAGCCTCGTAA	30
	TATCAAGCTGCTAAAGAAGGTGCTTTTCCT	30
	TATCATCAACTTTTTTAACTGTTCCTACTT	30
	TATCCTTATGTCCTACAGGATTTAGCTTTT	30
	TATCGCAAATGAAACGGGCGCTTTTGCACT	30
	TATCTTTATCTTAAACATATTATAACATAG	30
	TATCTTTTTTAGTAAGGTTTTCTAAAACTG	30
	TATGAGTTAATTACATCAACATCTTCTAAA	30
	TATGATGATCTAAACAGAATTTGGTTAAGA	30
	TATGTCATTGTGATTGTGGGAATACTTGTG	30
	TATTACGAAGCAACAATTTCAGAAGATTA	29
	TATTCATGGAATTATCGTTATGTTTCTACT	30
	TATTGCCAACCACGTTGTTTAGCAATCTTT	30
	TATTTCATCATAGAAAATCCTGCTAGTGGT	30
	TCAACAAGAAATGTTAATCGTTAATGAGTT	30
	TCAGGAGATTGTGTGTACTCACGAATTTTT	30
	TCATAATATCGATTGTAAAATTGATGGTTT	30
	TCATACGCACAATGAGGCTTCAAAAGCTTC	30
	TCCATTTTTATCTACCTTATCATTAAAGTA	30
	TCCGTTGCGTGTTGCTTGTTCGTATTCGTC	30
	TCCTTCAGGATAACGTCATAAGGAAGAACC	30
	TCGGATCATCTGATGGGTGCTGGGATGATG	30
	TCTAAAATATTATCAAACATAGGGTTATTA	30
	TCTAGCTTTTAAATATAAATCTGATACTAG	30
	TCTATTTTTCTATCGTTCCGCTTTTGTTTT	30
	TCTCTTTATTGTTGTAAGACTGTAAAGAAA	30
	TCTGCATCTGATATGAGTCTTTCCATCGCG	30
	TCTGGGATGTAAAACTCAATAACCGTTTCA	30
	TGAATAAATAAGCTACAAAAGATAGGATTG	30
	TGAATTTGCCAATAATCAACGCAAAGAATA	30
	TGACATAAATGAACTTAAATCGACATTAAA	30
	TGACTGTGGCTTTGCGATACCTGTTGAGAA	30
	TGATAAATACAACCAATTAAAAGAAAATAT	30
	TGATCTAATTAGTGATATGCTACGTCTTTACGAC	34
	TGATTATAAATAACGATATAATTACCTGCA	30
	TGCACCTTCTTTTGTTTTGGTATCCATGCC	30
	TGCTCCAAACGGGCATTTTCAGCTTTTAGT	30
	TGCTTATATTGAACTTTCAATTCATGCAA	29
	TGGCACATGGCACACCCAATATAATAAAGA	30
	TGGGGTGTTGTCTGATTTGTTACTGTTGGT	30
	TGGTGTTGGCTGTTCTGGGATGACTACGTT	30
	TGGTTATACATTTACTAATCCATCAGCAT	29
	TGGTTATCAGTCTTTTTGGTTCCATTTACA	30
	TGGTTTAATACTGTAAATTGTTCAATATCA	30
	TGTAATTAAAATATCTAAAGATTCATGGGT	30
	TGTATATCTATTGTAACACAAATAGTCATA	30
	TGTATGGAACAAAAAAAGATATTGAAATAA	30
	TGTTCAATGTCATTCAAACGCTTTTGCTCT	30
	TGTTGATCCCGAAGAAGAGTATGCAGATAT	30
	TTAAAAAAGGTATTATCATCTAACACCCTT	30
	TTAAAAGATTTAAACTATCAAGCGTCAATT	30
	TTAATAACAGTGTAAATCTTGCCTCCTTGT	30
	TTAATAACTGTCCGTTTTGCCATTTCTTGC	30
	TTAATTTATGTTATTATCACGTTAAAGTCG	30
	TTACTGTATTAACTTCTGTACCGTCTGAAAATTG	34
	TTATTCTCAACAGTAGCTAAAGTTGCTTTT	30
	TTCAAACGGAGTTGCTTTTAAAAATGGGGT	30
	TTCCTTTTTTAGAAAAGCCCTGAATAGTCA	30
	TTCTAAATGCTGGTGACTGCTTTGCATAAA	30
	TTCTCACTTAGATGTATACCTCCTCAATTT	30
	TTCTCTCAAGATACCTAACTGCATTTCCTT	30
	TTCTGATATAATTTATTTGAATATGACCTC	30
	TTCTGGGCGGTTTTTTGTTTGCAAAAAGCA	30
	TTCTTCTCTAACCATTCTTTTGTAACGGGT	30
	TTCTTGTGAACTTTTAGTCGTTTGAGTTAC	30
	TTGACATTATATCTGACATCGTGTGTAAA	29
	TTGACCATGAGGCGGGATCCCTTGCGCGCG	30
	TTGAGTGACCGACAACAACCGCAACGG	27
	TTGAGTGACCGACAACAACCGCAACGGTG	29
	TTGAGTGACCGACAACAACCGCAACGGTGT	30
	TTTAATTTTGCATGTCCTTTCGTTTTAAAT	30
	TTTACATTTACTTTTTTGAGATTATCAGTT	30
	TTTAGAAGATGTTGATGTAATTAACTCATA	30
	TTTCACAAAATCTGAACAGATGGGGTTATT	30
	TTTCCACTCGTCTAACCAGGCTATGAAGGT	30
	TTTCCACTTAACATATATTTTGGGACCTTA	30
	TTTGATCTCTACAATTCCTAGTGCAGTACT	30
	TTTGATGTTAAACCTGAATTAATTGTCAAT	30
	TTTGCTTTTAGCGGTATCAATAGCCTTAGC	30
	TTTTACACACGATGTCAGATATAATGTCAA	30
	TTTTACCAATGCTTCCATATCGCTTATAT	29
	TTTTAGCTGGAGGGTGTTGTTATAGCTAGA	30
	TTTTATAAGTGATAGAGTGTGCAACACCGT	30
	TTTTTCATGCAAACCCTCTACTTCAAGAAT	30
	TTTTTTGACGATAGAGCAGACTTTAACACA	30

## Sheet: Table_S5_Rpeated Spacers
	Table S5. Sequences and sizes of spacers repeated more than once, shared, and duplicated within or across isolates
	Spacers reapeted more than once and shared	Frequency	Length (bp)
	TACTTGACGAATTGAAGATGACGGAATTTA	21	30
	ACTCTAAATGATAGTTATGAGTTAAATGTT	18	30
	TAAATTCCGTCATCTTCAATTCGTCAAGTA	17	30
	AACATTAGCCTTTTCTAACTCTTCAGCTGT	15	30
	TTAACAGTTTCAAGTCTGTCTTGTTACTTA	15	30
	CCGTCAAACAAGAGCGACAGCGAAACAAGC	13	30
	ATATGTTCCACTCTATGAATTTAGGCTCAT	12	30
	TATGTCTTCTAACAGTTGCTTCTTGTGCTT	12	30
	AACATTTAACTCATAACTATCATTTAGAGT	11	30
	CAAATTACAGTTTCGACTGATTATGGAAAT	11	30
	GATTACCTTAGATGATGTTCTAATCGGTAA	11	30
	TCTTCTTTTTAATTCTTCTAACACTCCATC	11	30
	AAAACGTCGTAAACGTGTCATTGATTGTAT	10	30
	TTTAAAGAGATATCTGTTTCATCTTGCGGA	10	30
	ACAAGAAACAAACAGCCTTGATGACTTAAT	9	30
	GCTTGGTCTCGAAGAATTACAGAAGAACAT	9	30
	TAATACTTTTACAATATGTGTTTTCACTAC	9	30
	TCCAAAACAAATACGAATGCTTGAGCGATA	9	30
	TGGTTATACATTTACTAATCCATCAGCATT	9	30
	TTCTATCTTCTGAAGATATTTCACAAGTGA	9	30
	TTTTTACCAATGCTTCCATATCGCTTATAT	9	30
	AATGCTGATGGATTAGTAAATGTATAACCA	8	30
	ACATAACGTTCAAAAGTTTCCACTAATAGC	8	30
	AGACAAAGAAGATGGCAAGTCTATCAACAA	8	30
	ATCTACATCATTAGCGATCCTACGCCAGCG	8	30
	ATGAGCCTAAATTCATAGAGTGGAACATAT	8	30
	CTAAAAATAAACTGTTTGGGTCTAGCAGCAA	8	31
	GGTTCTTCCTTATGACGTTATCCTGAAGGA	8	30
	TAAGTAACAAGACAGACTTGAAACTGTTAA	8	30
	TATATAAATATCTCAATTATGGTTGTGAGT	8	30
	TATCGCTCAAGCATTCGTATTTGTTTTGGA	8	30
	TCAGTTGACCAGAATGAATCTCAACTTCAT	8	30
	TCCTGTTACTCGTAAAGTCACTAAGACAGT	8	30
	TGGCGAAAAATGGTATTATCTCAAAGGCAA	8	30
	TTTTATTGGTTTTCTAAGTGCTCGACCATC	8	30
	AAAAAATAAATGACTTTAAAGCACTTGGAG	7	30
	AAATGTTAATTTCATATCTACATCTTGTTC	7	30
	AAGACTTAAAATCGATTAGAATTGATTTTA	7	30
	AAGTGAAGTTGAATTTTATTTGAGATACTA	7	30
	ACAGCTTGCGGTAAATTGATAGATGGTACG	7	30
	AGGCTTATTATGATAATAAACAATATAAAC	7	30
	AGTTACTTCTGCTTGGGTTTGATAAGGGTC	7	30
	ATTTCCATAATCAGTCGAAACTGTAATTTG	7	30
	ATTTTTACACGAGTGCTAGAAAACGGGGCA	7	30
	CAACCCTATGTTTGATAATATTTTAGACGT	7	30
	CAATTGATTGCCGTTAAAACCGATAGAGGA	7	30
	CGGCTATATAAGACAGGTTTATGAGGATAG	7	30
	CTTCCCACTTAACTGTTTTTAGAAAGTGT	7	29
	GAAATGTGGAGTCATTCAGGTTGATGATGG	7	30
	GAACAAGATGTAGATATGAAATTAACATTT	7	30
	GGATGATTTCGATTATGCGGCGGTGGTTGA	7	30
	TAGTAAAAAAGCTAAACTTAATAAAAAATA	7	30
	TCCTCCTGTCCCTTCTTTCCAATTACTGTC	7	30
	TCTTCACGTTTGTTAGATTCTGATTTTGAT	7	30
	TGAGGAGATTGTTAATGATTAACTTAACAT	7	30
	TTACCGATTAGAACATCATCTAAGGTAATC	7	30
	AAAATTGATTGACAGTCGGAACAGTCGTCT	6	30
	AAAGTCATCTTTATTGACTGTTTTTCCTTC	6	30
	AAGTGCCACAGTTTGTGGCTGATTGGATTG	6	30
	ACTTCATTGATGTTTTGTTCAAATTTCTCA	6	30
	AGAGTTATGAAACAACCTTTAGCTTTGACA	6	30
	ATATAAGCGATATGGAAGCATTGGTAAAAA	6	30
	ATCGAGCTCTTGAGTATGAAGATTATACTT	6	30
	ATCTTCTTTTGACCTAACAAAAGGATATGT	6	30
	CAAACTATCTTGATTATAAGTGGACTGATA	6	30
	CAAATTATAGCTAAGTACCCAAACAGTATT	6	30
	CATGCCTTTGAAAATAAATTCCGAGCCATT	6	30
	TAGTAGCCATTATTATTATGGCTTTTATTT	6	30
	TCAAACAACATTGGTGATCTTATTGCGGTA	6	30
	TTATTTAAGACGTGATTTAATGTTAAAACT	6	30
	TTTTGGAAAGCTCTTTGGAAGGGAAGAGTA	6	30
	AAAATAACATCCCCTACTTTTAAGTTGATA	5	30
	AAAGAAAAAAACGAAAAGTATCACACAGTT	5	30
	AAATAAAAGCCATAATAATAATGGCTACTA	5	30
	AAGCACAAGAAGCAACTGTTAGAAGACATA	5	30
	AAGTAGGAACAGTTAAAAAAGTTGATGATA	5	30
	ACATTTGTTAAATTTGAACTTACTGGAAAT	5	30
	AGAGCAAAAGCGTTTGAATGACATTGAACA	5	30
	AGCCAGGAGTTCGCCTAACCCAAAGTGATA	5	30
	AGTTTCTTGTGGGTTAGCTTGTCCACCGTA	5	30
	ATGGCTAATTATTGCGTGATGTTAGCGGTT	5	30
	CAAAATTTATTAAACAACGTTTGGGAGATG	5	30
	CAACAATGAGTGCCAATGGTGTAGACAGAA	5	30
	CATTCAAGGACTACCCTCAACAGTAACTCT	5	30
	CCATCATCAACCTGAATGACTCCACATTTC	5	30
	CGTAAGCCAGTTCTTTTATTGTGTCTTTAA	5	30
	CGTTTTTAGAGAGCAACAATCAAACCCTTGG	5	31
	CTCCAAGTGCTTTAAAGTCATTTATTTTTT	5	30
	GACCCTTATCAAACCCAAGCAGAAGTAACT	5	30
	GATTATATTATCTCAAAAAGTTATCAATCA	5	30
	GCATATAGTCATAGACATCTTGAAAGTAAT	5	30
	GCTGGAGATTTTACAAGCAGTTTGAATTTC	5	30
	TACTTTTGAGCTATTCACGTATTTTTTTCT	5	30
	TAGAAATGTACATTCTAGGAAAAGACATTA	5	30
	TAGGTGAAATCAATAATAACCTCATGGATA	5	30
	TCAACCACCGCCGCATAATCGAAATCATCC	5	30
	TCAAGCTCATTTTTACCCCATTTTGGCACT	5	30
	TCACTTGTGAAATATCTTCAGAAGATAGAA	5	30
	TCAGCGAGATGCTCTAAGTAAGCATGTTGA	5	30
	TGAAGTTGATGGATATGTTGATTTAGAGCT	5	30
	TTACAAAAAGTTTTTAGATTACACGCAAGA	5	30
	TTGTTTAGCAACATAGTCTAATGTTGCATT	5	30
	AAAAAGCAATGGAAGCTAACGAGATTGCTA	4	30
	AATTGACGCTTGATAGTTTAAATCTTTTAA	4	30
	ACAGCTGAAGAGTTAGAAAAGGCTAATGTT	4	30
	ACGGTGTTGCACACTCTATCACTTATAAAA	4	30
	AGGCAAAAGTCAACGAGCTACTCAAACAGCCAAA	4	34
	AGTAGAAACATAACGATAATTCCATGAATA	4	30
	AGTAGAGACGATGAGATTCTTTATACTGCA	4	30
	AGTTTTAACATTAAATCACGTCTTAAATAA	4	30
	ATATAAGCGATATGGAAGCATTGGTAAAA	4	29
	ATCACACCAGTCGTTATGATGGATGACTAT	4	30
	ATCATATCTCTATAATTTCCTTTCATATCAACGC	4	34
	ATGTTGTAGAATCATATCGACCATATAACC	4	30
	ATTTCCAGTAAGTTCAAATTTAACAAATGT	4	30
	CTAAAAATAAACTGTTTGGGTCTAGCAGCA	4	30
	CTACACGCAAGATTACATGGCTTCTCAGTT	4	30
	GATGGTCGAGCACTTAGAAAACCAATAAAA	4	30
	GCTATTAGTGGAAACTTTTGAACGTTATGT	4	30
	GCTTGTTTCGCTGTCGCTCTTGTTTGACGG	4	30
	GTCCGTGATCGCACATTATCTAAAAAAGGA	4	30
	TACCGCAATAAGATCACCAATGTTGTTTGA	4	30
	TACTATATTTCCATTTATGTTCTGTCTGAAAAGAC	4	35
	TATCAGTCCACTTATAATCAAGATAGTTTG	4	30
	TATTATCAGATACGCTAAAACCAGTAGTTC	4	30
	TCCGCAAGATGAAACAGATATCTCTTTAAA	4	30
	TGAATTCCACGCCACCAAGTAAACCTGTGA	4	30
	TGCCCCGTTTTCTAGCACTCGTGTAAAAAT	4	30
	TGCGACAGTCGCGAATAAAGAAGATGTTGC	4	30
	TGTCAACAGTACGTGAGACGAGTGTGTAGG	4	30
	TTTATGCAAAGCAGTCACCAGCATTTAGAA	4	30
	TTTATTGAATAGAAATCAATCACTAATGTT	4	30
	AAAAATAACTTCCAAGTCATCTCCCCACCT	3	30
	AAAAGCTAAATCCTGTAGGACATAAGGATA	3	30
	AAACCAAAAAGGACAATTGAAACACACGGC	3	30
	AAATTGCTCTATCAGTCAATAAAGCAAGAT	3	30
	AAGAATCTTCTAAGATCACTACAAAAAAGA	3	30
	AATACCAGACGAGGAGTAAATAAAATGGAA	3	30
	ACAAATCCAGCTTACTTTTAATCAAAAGCT	3	30
	ACCCGCGGGTTGGCACCCGCTACCGTGCCG	3	30
	AGAGTTACTGTTGAGGGTAGTCCTTGAATG	3	30
	ATAATATATTATATAATAAATATAGAAATA	3	30
	ATAGTCCCACATATTGCTATGAAAAAACGGAAAA	3	34
	ATTGGTTATTTTACAAACGACCCGGATAAA	3	30
	CCAGTTTAGAAACAGAACAAAACTAACGAA	3	30
	CCCTCCGTTCGTTCGCATGTCTGACCACTG	3	30
	CTTTGTAAAAATTTCTTTAACTAATTCATG	3	30
	GAACATGAAAGATTTTAAAAAAGAACATTT	3	30
	GATGGAGTGTTAGAAGAATTAAAAAGAAGA	3	30
	TATATGTTCTCAGAACGCTTAAAATCTCTT	3	30
	TCAACATGCTTACTTAGAGCATCTCGCTGA	3	30
	TCATATTGAGTGGTTGTTTAATTAAATTGA	3	30
	TCCGGCTCTATGCTAATAGCCTCACCGATA	3	30
	TGATTGATAACTTTTTGAGATAATATAATC	3	30
	TGATTTTGAAGACAAAATAAAAGGTGTTTA	3	30
	TGTATCATTGGAAGAGATTCCATTACTATA	3	30
	TTGGAAAAAACACGAAAGTGATATTACTTT	3	30
	TTTCTTTACAGTCTTACAACAATAAAGAGA	3	30
	TTTTGCTAAGTCTGCAACGCCTTTAATAAT	3	30
	AAACAATTGGATAAAACTATTGTTAATAG	2	29
	AAAGAGCAATGCAAATTATCAAGATAATCT	2	30
	AAATACATGAATGAGCATGGTTTTGAGCTA	2	30
	AAATGTTCTTTTTTAAAATCTTTCATGTTC	2	30
	AACAAATACCGACGCCCTCAGAAAAGGATA	2	30
	AACATTAGTGATTGATTTCTATTCAATAAA	2	30
	AAGAGATTTTAAGCGTTCTGAGAACATATA	2	30
	AATGCTGATGGATTAGTAAATGTATAACC	2	29
	AATTTAAAATCTTCATCTTCTATACGTTTG	2	30
	ACAAGGAAATATTTATTGCTTTTTATATTA	2	30
	ACAGCTTGCGGTAAATTGATAGATGGTAC	2	29
	ACAGGAATGACAACTCTTGATGGGAAACAA	2	30
	ACATATCCTTTTGTTAGGTCAAAAGAAGAT	2	30
	ACATGACCCCAGGTTCCATCTCGTGAATGT	2	30
	ACATGCCACATCTTCCTACACGAAAAGTAC	2	30
	ACGTCTAAAATATTATCAAACATAGGGTTG	2	30
	ACGTCTTCAGGTGTTATTCTTGGGTCTTCT	2	30
	ACTGCTGGCGCTGTTTGTTCAACTGCTGGT	2	30
	AGAAGCTCTTGATACTAAAATGGAAGAAGC	2	30
	AGACGAATTAATTAATCAAGCAAAGAATTT	2	30
	AGAGGGGAAAATATCAATACCGAATGCTGA	2	30
	AGAGGGGAAAATATCAATGCCGAATGCTGA	2	30
	AGCCTTATGACGTTGCTGAAGCGGTGAAAA	2	30
	AGCTCTAAATCAACATATCCATCAACTTCA	2	30
	AGGGCCAGTTATGTTAAATATATTGAACGA	2	30
	AGGTTTGAGGTTATCGTACAGTTATCGCCT	2	30
	AGTGCCAAAATGGGGTAAAAATGAGCTTGA	2	30
	ATAGTCATCCATCATAACGACTGGTGTGAT	2	30
	ATATAAGCGATATGGAAGCATTGGTAAA	2	28
	ATGTTAAGTTAATCATTAACAATCTCCTCA	2	30
	ATTAAGTCATCAAGGCTGTTTGTTTCTTGT	2	30
	ATTTGACAAACATTGAACTTAAAAGAAAC	2	29
	CATCTCCCAAACGTTGTTTAATAAATTTTG	2	30
	CCAAGGGTTTGATTGTTGCTCTCTAAAAACG	2	31
	CCTACACACTCGTCTCACGTACTGTTGACA	2	30
	CGCTTGTTTGAAATTACCAATTGTAACAAT	2	30
	CGGCACGGTAGCGGGTGCCAACCCGCGGGT	2	30
	CGTACCATCTATCAATTTACCGCAAGCTGT	2	30
	CTGATTTTGACAGCACGAGTAGTTGAGCA	2	29
	CTGTTCATAAAGAGCAACTAGTGGCAACA	2	29
	GAAATTCAAACTGCTTGTAAAATCTCCAGC	2	30
	GATAAAAAGTGGGAGCTGAATTAAAAGGC	2	29
	GATGACCAAAAGCAAGAACAGATTGAACG	2	29
	GCAACATCTTCTTTATTCGCGACTGTCGCA	2	30
	GCCGTGTGTTTCAATTGTCCTTTTTGGTTT	2	30
	GCCTGCCCCACAAAAAAGTATATTATTATT	2	30
	GCGTTGATATGAAAGGAAATTATAGAGATATGAT	2	34
	GCTTGAACATGGAAATGTTACAAGTGACTA	2	30
	GGAGAAAAATATGGAAAAGAGACTTAGTTT	2	30
	GGTTTTTTCGCCTGTAAAATAAGCTTCTAA	2	30
	GTAGTGAAAACACATATTGTAAAAGTATTA	2	30
	GTCCGTGATCGCACATTATCTAAAAAAGG	2	29
	GTCGTAAAGACGTAGCATATCACTAATTAGATCA	2	34
	GTCTTTTCAGACAGAACATAAATGGAAATATAGTA	2	35
	GTTCAATCTAAAAATTTCCATATAAAAATC	2	30
	TAAAATCAATTCTAATCGATTTTAAGTCTT	2	30
	TAAACACCTTTTATTTTGTCTTCAAAATCA	2	30
	TAAAGCTAACGTTAGTCGTTCGCTCGTGGT	2	30
	TAAATTCCGTCATCTTCAATTCGTCAAGT	2	29
	TAAATTCCTAAAATTATTTTTTTCTTAGCT	2	30
	TAAGAATTTTAGATACTCTACTTGAATGCT	2	30
	TACCTCTTCTATAATTTTTTTATTCCCGGA	2	30
	TACGGTGGACAAGCTAACCCACAAGAAACT	2	30
	TAGCAATCTCGTTAGCTTCCATTGCTTTTT	2	30
	TAGCTGATAGCCTGCAATATACAACCATCCGTTTT	2	35
	TAGTATCTCAAATAAAATTCAACTTCACTT	2	30
	TATAAGAAGTTTTCATCACATAATTATCAG	2	30
	TATCACTTTGGGTTAGGCGAACTCCTGGCT	2	30
	TATCCATGAGGTTATTATTGATTTCACCTA	2	30
	TATGCACCTTCGCAATATCTATCAACGCTA	2	30
	TATTTCCCAAATGATCAGTATAATTCAATA	2	30
	TATTTCTATATTTATTATATAATATATTAT	2	30
	TATTTGATAGCGGTAACGGGTCATATACA	2	29
	TATTTTATATTAAAAATAAGACTACCATAATTAT	2	34
	TCAATTTAATTAAACAACCACTCAATATGA	2	30
	TCACAGGTTTACTTGGTGGCGTGGAATTCA	2	30
	TCACCTCTTTCGCAAATTGCAATAGGCGTT	2	30
	TCAGCATTCGGCATTGATTCTCTCCTCCCT	2	30
	TCAGCATTCGGTATTGATATTTTCCCCTCT	2	30
	TCGAAAGCTACTATATTGTCAGGCTGTAAA	2	30
	TCTCGATGGAAGATTTCGAATTAAAAACCA	2	30
	TGAGTCTGTTAAAATTATTGCTGATCGTAA	2	30
	TGCTAAAAGGTAAATTTAACATTCCAGGT	2	29
	TGTCAAAGCTAAAGGTTGTTTCATAACTCT	2	30
	TTAAAAAAGGTATTATCATCTAACACCCT	2	29
	TTAATAACCTTATGTGATAGATAATCATTT	2	30
	TTAGCACAGACTATTATATAGAGTCTAAGC	2	30
	TTAGGATAAGTCAATTATAGCAAATAGAAA	2	30
	TTCGTTAGTTTTGTTCTGTTTCTAAACTGG	2	30
	TTCTGTCTACACCATTGGCACTCATTGTTG	2	30
	TTGTTGATAGACTTGCCATCTTCTTTGTCT	2	30
	TTTAACAAAATCATAACCTAAAGGGGTATT	2	30
	TTTAGCAAAACAAGGGATTTATAATGTCG	2	29
	TTTATGCAAAGCAGTCACCAGCATTTAGA	2	29
	TTTCTATTTGCTATAATTGACTTATCCTAA	2	30
	TTTGGCTGTTTGAGTAGCTCGTTGACTTTTGCCT	2	34
	TTTGTGACCAAGTAAATTGAGGGTTGGCAT	2	30
	TTTTCCGTTTTTTCATAGCAATATGTGGGACTAT	2	34
	TTTTTTATTGTTAAGGTATCACCTGTCAAT	2	30

## Sheet: Table_S6
	Table S6. Distribution of CRISPR1 and CRISPR2 direct repeat sequences among colonizing GBS strains in Egypt.
	CRISPR locus	Repeat Sequence	Size (bp)	Frequency (Number, %)	Clonal complex or Sequence type (Number)
	CRISPR1	GTTTTAGAGCTGTGCTGTTTCGAATGGTTCCAAAAC	36	58 (64%)	ST-1 (18)
					ST-3 (1)
					ST-4 (3)
					ST-10 (1)
					ST-12 (5)
					ST-14 (8)
					ST-19 (1)
					ST-23 (3)
					ST-24 (1)
					ST-25 (1)
					ST-28 (3)
					ST-486 (1)
					ST-556 (1)
					ST-569 (6)
					ST-932 (5)
		GTTTTGGAACCATTCGAAACAGCACAGCTCTAAAAC	36	26 (29%)	ST-1 (8)
					ST-4 (1)
					ST-6 (2)
					ST-12 (3)
					ST-14 (1)
					ST-19 (5)
					ST-23 (2)
					ST-196 (1)
					ST-932 (2)
					ST-934 (1)
		AGTTTTGGAACCATTCGAAACAGCACAGCTCTAAAAC	37	2 (2%)	ST-19 (2)
		AGTTTTAGAGCTGTGCTGTTTCGAATGGTTCCAAAAC	37	2 (2%)	ST-1954
	CRISPR2	GTCGCACCCTTTGCGGGTGCGTGGATTGAAAT	32	5 (6%)	ST-12 (2)
		ATTTCAATCCACGCACCCGCAAAGGGTGCGAC	32	2 (2%)	ST-10 (1)
					ST-12 (3)
					ST-24 (1)

## Sheet: Table_S7
	Table S7. Distribution of CRISPR1 and CRISPR2 leader sequences among colonizing GBS strains in Egypt.
	CRISPR locus	Leader Sequence	Frequency (Number, %)	Clonal complex or Sequence type (Number)
	CRISPR1	TATTAGTAAAAGCACAGTAATAACAAGGAATCATCGAAACTGAAGTCCTGCTGAGACGAATGGCGCGATTACGAAAGCTCAAAAGAAAATTTTCTACGAG	51 (57%)	ST-1 (17)
				ST-3 (1)
				ST-4 (3)
				ST-10 (1)
				ST-12 (5)
				ST-14 (8)
				ST-19 (1)
				ST-23 (3)
				ST-24 (1)
				ST-25 (1)
				ST-28 (3)
				ST-486 (1)
				ST-556 (1)
				ST-932 (5)
		TATTTCAGTATAACAAAAAACTAGAACACCACAATGATGTCCTAGCATAATAACAGCACAGCTCTAAAACTATCCATCTCGGTGAGATGAGAATTAGCTT	18 (20%)	ST-1 (8)
				ST-4 (1)
				ST-19 (5)
				ST-196 (1)
				ST-932 (2)
				ST-934 (1)
		ATATTAGTAAAAGCACAGTAATAACAAGGAATCATCGAAACTGAAGTCCTGCTGAGACGAATGGCGCGATTACGAAAGCTCAAAAGAAAATTTTCTACGA	8 (9%)	ST-569 (6)
				ST-1954 (2)
		TATTTCAGTATAACAAAAAACTAGAACACCACAATGATGTCCTAGCATAATAACAGCACAGCTCTAAAACACATATCCTTTTGTTAGGTCAAAAGAAGAT	3 (3%)	ST-12 (3)
		TATTTCAGTATAACAAAAAACTAGAACACCACAATGGTGCCCTAGCATAATAACAGCACAGCTTTAAAACATCAGTACCAACAAATGATTTTGTACCATC	2 (2%)	ST-23 (2)
		TTATTTCAGTATAACAAAAAACTAGAACACCACAATGATGTCCTAGCATAATAACAGCACAGCTCTAAAACTATCCATCTCGGTGAGATGAGAATTAGCT	2 (2%)	ST-19 (2)
		TATTTCAGTATAACAAAAAACTAGAACACCACAATGATGTCCTAGCATAATAACAGCACAGCTCTAAAACAAAATTGGCAATTGAAACATAGAAAGAGGA	2 (2%)	ST-6 (2)
		ATTAGTAAAAGCACAGTAATAACAAGGAATCATCGAAACTGAAGTCCTGCTGAGACGAATGGCGCGATTACGAAAGCTCAAAAGAAAATTTTCTACGAGG	1 (1%)	ST-1 (1)
		TATTTCAGTATAACAAAAAACTAGAACACCACAATGATGTCCTAGCATAATAACAGCACAGCTCTAAAACGTTTATATTGTTTATTATCATAATAAGCCT	1 (1%)	ST-14 (1)
	CRISPR2	GCGCTAAAAAAAAGAAAATAGTAGTCAAAATCTAGTTTTTATTGAACCAACTTGTTTAATAAATTCTTGGTTTTAGTTATAAACGGTGCAATCGCGCACT	5 (6%)	ST-10 (1)
				ST12 (3)
				ST-24 (1)
		GACAATTTTAATAGCATAATTTGAAAGATTTAAAATAGTTGAAACTACACACCCGCAAAGGGGCGATGATAATGAATTAATAAAAAAATAATCATTATTA	2 2%)	ST-12 (2)

## Sheet: Table_S8
	Table S8. Distribution of CRISPR1 and CRISPR2 trailer sequences among colonizing GBS strains in Egypt.
	CRISPR locus	Leader Sequence	Frequency (Number, %)	Clonal complex or Sequence type (Number)
	CRISPR1	AAGCTAATTCTCATCTCACCGAGATGGATAGTTTTAGAGCTGTGCTGTTATTATGCTAGGACATCATTGTGGTGTTCTAGTTTTTTGTTATACTGAAATA	37 (41%)	ST-1 (16)
				ST-3 (1)
				ST-4 (3)
				ST-14 (8)
				ST-19 (1)
				ST-28 (3)
				ST-932 (5)
		CTCGTAGAAAATTTTCTTTTGAGCTTTCGTAATCGCGCCATTCGTCTCAGCAGGACTTCAGTTTCGATGATTCCTTGTTATTACTGTGCTTTTACTAATA	28 (31%)	ST-1 (8)
				ST-4 (1)
				ST-6 (2)
				ST-12 (3)
				ST-14 (1)
				ST-19 (7)
				ST-23 (2)
				ST-196 (1)
				ST-932 (2)
				ST-934 (1)
		ATCTTCTTTTGACCTAACAAAAGGATATGTGTTTTAGAGCTGTGCTGTTATTATGCTAGGACATCATTGTGGTGTTCTAGTTTTTTGTTATACTGAAATA	12 (13%)	ST-10 (1)
				ST-12 (5)
				ST-569 (6)
		GATGGTACAAAATCATTTGTTGGTACTGATGTTTTAAAGCTGTGCTGTTATTATGCTAGGGCACCATTGTGGTGTTCTAGTTTTTTGTTATACTGAAATA	6 (7%)	ST-23 (3)
				ST-24 (1)
				ST-25 (1)
				ST-556 (1)
		ATTTGAACGATTTTTATATTCCTGATATGTGTTTTAGAGCTGTGCGGTTATTATGCTAGGGCACCGTTGTGGTGTTCTAGTTTTTTGTTATACTGAAATA	2 (2%)	ST-1954 (2)
		TTTAATATCGTCTATATAGATTCCTGGACGGTTTTAGAGCTGCGCGGTTATTATGCTATGCTAGGACATCATTGTGGTGTTCTAGTTTTTTGTTATACTG	1 (1%)	ST-486
		GATTACCTTAGATGATGTTCTAATCGGTAAGTTTTAGAGCTGTGCTGTTATTATGCTAGGACATCATTGTGGTGTTCTAGTTTTTTGTTATACTGAAATA	1 (1%)	ST-1
		ACAGACTTTAGATTTTTATGAAAAAAATGTGTTTTAGAGCTGTGCTGTTATTATGCTAGGACATCATTGTGGTGTTCTAGTTTTTTGTTATACTGAAATA	1 (1%)	ST-1
	CRISPR2	TAATAATGATTATTTTTTTATTAATTCATTATCATCGCCCCTTTGCGGGTGTGTAGTTTCAACTATTTTAAATCTTTCAAATTATGCTATTAAAATTGTC	5 (6%)	ST-10 (1)
				ST-12 (3)
				ST-24 (1)
		AGTGCGCGATTGCACCGTTTATAACTAAAACCAAGAATTTATTAAACAAGTTGGTTCAATAAAAACTAGATTTTGACTACTATTTTCTTTTTTTTAGCGC	2 (2%)	ST-12 (2)
